# Supplementary material for: Exploring the potential of approved drugs for triple-negative breast cancer treatment by targeting casein kinase 2: Insights from computational studies
Source: PLoS One. 2023 Aug 14;18(8):e0289887. doi: 10.1371/journal.pone.0289887 (PMC10424868; doi:10.1371/journal.pone.0289887)
Supplement: S1 Data — (XLSX) [file pone.0289887.s001.xlsx]

## Sheet: Reference
# This file was created Sat Sep 10 17:32:55 2022
# Created by:
# :-) GROMACS - gmx rms, 2022.2 (-:
#
# Executable: /usr/local/gromacs/bin/gmx
# Data prefix: /usr/local/gromacs
# Working dir: /home/tagyedeen/Trial_6_Reference
# Command line:
# gmx rms -s md_ref.tpr -f ref_md_corrected.xtc -o RMSD_complex.xvg -tu ns
# gmx rms is part of G R O M A C S:
#
# Getting the Right Output Means no Artefacts in Calculating Stuff
#
@ title "RMSD"
@ xaxis label "Time (ns)"
@ yaxis label "RMSD (nm)"
@TYPE xy
@ subtitle "ON6 after lsq fit to Protein"
0.0000000 0.0000006
0.0100000 0.1206931
0.0200000 0.1141541
0.0300000 0.0903367
0.0400000 0.0805659
0.0500000 0.1282444
0.0600000 0.1118558
0.0700000 0.1012395
0.0800000 0.1144168
0.0900000 0.0777495
0.1000000 0.0834709
0.1100000 0.1014956
0.1200000 0.0872976
0.1300000 0.0869305
0.1400000 0.1006108
0.1500000 0.0848734
0.1600000 0.1113858
0.1700000 0.1513232
0.1800000 0.0954023
0.1900000 0.1334616
0.2000000 0.0925661
0.2100000 0.1357262
0.2200000 0.0920788
0.2300000 0.0915602
0.2400000 0.1259261
0.2500000 0.1052291
0.2600000 0.0797911
0.2700000 0.0770518
0.2800000 0.1068879
0.2900000 0.1986964
0.3000000 0.1502057
0.3100000 0.1139657
0.3200000 0.0789808
0.3300000 0.0937694
0.3400000 0.1527810
0.3500000 0.1234661
0.3600000 0.1101242
0.3700000 0.0553456
0.3800000 0.0866599
0.3900000 0.0875121
0.4000000 0.0542707
0.4100000 0.0485993
0.4200000 0.1095247
0.4300000 0.0969200
0.4400000 0.1182987
0.4500000 0.0955641
0.4600000 0.0874229
0.4700000 0.1074559
0.4800000 0.1201880
0.4900000 0.1643367
0.5000000 0.1089004
0.5100001 0.1545657
0.5200000 0.1600080
0.5300000 0.1187624
0.5400000 0.1175206
0.5500000 0.0737804
0.5600000 0.0672766
0.5700001 0.1105573
0.5800000 0.1142185
0.5900000 0.1167014
0.6000000 0.0812151
0.6100000 0.1169154
0.6200000 0.0802512
0.6300001 0.1377241
0.6400000 0.1241382
0.6500000 0.1318277
0.6600000 0.1007546
0.6700000 0.0761329
0.6800000 0.0944368
0.6900001 0.0936922
0.7000000 0.0747990
0.7100000 0.0964826
0.7200000 0.0842087
0.7300000 0.0719073
0.7400000 0.1147367
0.7500001 0.1061009
0.7600001 0.0891468
0.7700000 0.1263915
0.7800000 0.1048720
0.7900000 0.1848813
0.8000000 0.1293502
0.8100001 0.1698803
0.8200001 0.1127717
0.8300000 0.1502548
0.8400000 0.1004469
0.8500000 0.0800534
0.8600000 0.1146091
0.8700001 0.1229863
0.8800001 0.1449878
0.8900000 0.1675607
0.9000000 0.1311351
0.9100000 0.1215491
0.9200000 0.0863993
0.9300001 0.1099435
0.9400001 0.1801285
0.9500000 0.1089733
0.9600000 0.1315682
0.9700000 0.1083543
0.9800000 0.0804230
0.9900001 0.0956128
1.0000000 0.1400477
1.0100000 0.1190341
1.0200001 0.1006745
1.0300001 0.1707592
1.0400001 0.1755078
1.0500001 0.0671743
1.0600001 0.1117298
1.0700001 0.1236839
1.0800000 0.1288647
1.0900000 0.1166225
1.1000000 0.1253117
1.1100000 0.1239463
1.1200000 0.1313727
1.1300000 0.1320760
1.1400001 0.1242138
1.1500001 0.1502641
1.1600001 0.0895521
1.1700001 0.0820697
1.1800001 0.0887813
1.1900001 0.0863565
1.2000000 0.0876527
1.2100000 0.0996406
1.2200000 0.0806274
1.2300000 0.1095820
1.2400000 0.1254568
1.2500000 0.1626047
1.2600001 0.1357239
1.2700001 0.0975158
1.2800001 0.1207180
1.2900001 0.1641052
1.3000001 0.2570770
1.3100001 0.2077012
1.3200001 0.2678252
1.3300000 0.2858189
1.3400000 0.3380345
1.3500000 0.3836679
1.3600000 0.3155481
1.3700001 0.3611046
1.3800001 0.3091631
1.3900001 0.2865218
1.4000001 0.2934780
1.4100001 0.3175904
1.4200001 0.3461836
1.4300001 0.3843701
1.4400001 0.3694374
1.4500000 0.3343515
1.4600000 0.3128864
1.4700000 0.3604136
1.4800000 0.3725606
1.4900001 0.2862867
1.5000001 0.3779107
1.5100001 0.3756222
1.5200001 0.3599787
1.5300001 0.3472447
1.5400001 0.3334646
1.5500001 0.3661380
1.5600001 0.3936256
1.5700001 0.4008241
1.5800000 0.3782327
1.5900000 0.3364397
1.6000000 0.3328782
1.6100001 0.3975832
1.6200001 0.3742148
1.6300001 0.3915242
1.6400001 0.3871571
1.6500001 0.4284420
1.6600001 0.4046600
1.6700001 0.3725901
1.6800001 0.3712881
1.6900001 0.3762710
1.7000000 0.3849145
1.7100000 0.3820426
1.7200000 0.3686159
1.7300001 0.3736826
1.7400001 0.3576958
1.7500001 0.3681712
1.7600001 0.3849989
1.7700001 0.3604951
1.7800001 0.3966100
1.7900001 0.3469106
1.8000001 0.3205281
1.8100001 0.3094031
1.8200001 0.3377104
1.8300000 0.3411888
1.8400000 0.3284540
1.8500001 0.3336335
1.8600001 0.3026568
1.8700001 0.2770074
1.8800001 0.3080368
1.8900001 0.3687953
1.9000001 0.3788551
1.9100001 0.3659405
1.9200001 0.3571146
1.9300001 0.3562810
1.9400001 0.3672692
1.9500000 0.3663598
1.9600000 0.3607054
1.9700001 0.3444548
1.9800001 0.3445792
1.9900001 0.3158519
2.0000000 0.3177073
2.0100000 0.3111700
2.0200000 0.3430779
2.0300002 0.3209986
2.0400002 0.3358316
2.0500002 0.3146683
2.0600002 0.3283474
2.0700002 0.3493141
2.0800002 0.3868070
2.0900002 0.3713902
2.1000001 0.3766843
2.1100001 0.3916678
2.1200001 0.3815027
2.1300001 0.3577792
2.1400001 0.3427481
2.1500001 0.3631395
2.1600001 0.2961595
2.1700001 0.3288165
2.1800001 0.3033279
2.1900001 0.3409007
2.2000000 0.3678331
2.2100000 0.3342068
2.2200000 0.3098103
2.2300000 0.3341406
2.2400000 0.3554801
2.2500000 0.3224257
2.2600000 0.3491496
2.2700002 0.3604213
2.2800002 0.3142188
2.2900002 0.3656101
2.3000002 0.3390234
2.3100002 0.3181293
2.3200002 0.3492450
2.3300002 0.3225625
2.3400002 0.3097247
2.3500001 0.2696674
2.3600001 0.2595802
2.3700001 0.3498432
2.3800001 0.3914861
2.3900001 0.4140196
2.4000001 0.3456231
2.4100001 0.3121703
2.4200001 0.3233075
2.4300001 0.3134613
2.4400001 0.3049764
2.4500000 0.3020382
2.4600000 0.3004526
2.4700000 0.3637648
2.4800000 0.3214436
2.4900000 0.2535654
2.5000000 0.2613834
2.5100002 0.2600593
2.5200002 0.3021845
2.5300002 0.2764684
2.5400002 0.3382328
2.5500002 0.3644632
2.5600002 0.3119371
2.5700002 0.3641661
2.5800002 0.3619816
2.5900002 0.3128107
2.6000001 0.3246064
2.6100001 0.3073498
2.6200001 0.3363276
2.6300001 0.3621521
2.6400001 0.3366597
2.6500001 0.3392324
2.6600001 0.3595712
2.6700001 0.3495741
2.6800001 0.3834802
2.6900001 0.3378251
2.7000000 0.3274043
2.7100000 0.3265377
2.7200000 0.3434506
2.7300000 0.3458632
2.7400002 0.3507779
2.7500002 0.3197736
2.7600002 0.3659663
2.7700002 0.3933892
2.7800002 0.3733268
2.7900002 0.3213086
2.8000002 0.3704557
2.8100002 0.3233392
2.8200002 0.3721947
2.8300002 0.3341151
2.8400002 0.3154264
2.8500001 0.3122813
2.8600001 0.2843558
2.8700001 0.3004171
2.8800001 0.3171842
2.8900001 0.3054502
2.9000001 0.3004198
2.9100001 0.3312791
2.9200001 0.3195114
2.9300001 0.3443601
2.9400001 0.3546346
2.9500000 0.3602053
2.9600000 0.3898750
2.9700000 0.3726928
2.9800003 0.3751841
2.9900002 0.3986105
3.0000002 0.3645639
3.0100002 0.3648910
3.0200002 0.3640466
3.0300002 0.3664153
3.0400002 0.3682620
3.0500002 0.3471248
3.0600002 0.3461343
3.0700002 0.3740902
3.0800002 0.3728455
3.0900002 0.3973300
3.1000001 0.4230761
3.1100001 0.3842157
3.1200001 0.4071220
3.1300001 0.2327058
3.1400001 0.2333419
3.1500001 0.3130475
3.1600001 0.3041930
3.1700001 0.4028028
3.1800001 0.3533658
3.1900001 0.3883802
3.2000000 0.3837108
3.2100000 0.3880588
3.2200003 0.4094162
3.2300003 0.3610604
3.2400002 0.3752336
3.2500002 0.3298012
3.2600002 0.3752649
3.2700002 0.3925273
3.2800002 0.3459369
3.2900002 0.3777413
3.3000002 0.3698798
3.3100002 0.3795996
3.3200002 0.4135471
3.3300002 0.3775925
3.3400002 0.3391644
3.3500001 0.3839596
3.3600001 0.3641924
3.3700001 0.3243335
3.3800001 0.2919797
3.3900001 0.3552876
3.4000001 0.3771766
3.4100001 0.3288830
3.4200001 0.3428388
3.4300001 0.3560728
3.4400001 0.3420407
3.4500000 0.3857730
3.4600003 0.3798234
3.4700003 0.3526312
3.4800003 0.3871476
3.4900002 0.3631291
3.5000002 0.3691359
3.5100002 0.3623827
3.5200002 0.3958677
3.5300002 0.3399691
3.5400002 0.3350726
3.5500002 0.3509649
3.5600002 0.3449606
3.5700002 0.2985587
3.5800002 0.3659332
3.5900002 0.3540052
3.6000001 0.3196446
3.6100001 0.3873982
3.6200001 0.3488565
3.6300001 0.3575715
3.6400001 0.3576057
3.6500001 0.3468316
3.6600001 0.3648237
3.6700001 0.3723762
3.6800001 0.3717833
3.6900001 0.3670745
3.7000003 0.4009156
3.7100003 0.3719401
3.7200003 0.3584330
3.7300003 0.2888941
3.7400002 0.3481122
3.7500002 0.3719352
3.7600002 0.3633412
3.7700002 0.3626128
3.7800002 0.3984342
3.7900002 0.3998898
3.8000002 0.3938564
3.8100002 0.4137745
3.8200002 0.3967832
3.8300002 0.3751457
3.8400002 0.3920732
3.8500001 0.3901651
3.8600001 0.4228290
3.8700001 0.3981085
3.8800001 0.3821940
3.8900001 0.3983292
3.9000001 0.3991052
3.9100001 0.4132087
3.9200001 0.4166771
3.9300003 0.3731609
3.9400003 0.3697323
3.9500003 0.3523893
3.9600003 0.3363009
3.9700003 0.3605498
3.9800003 0.3602158
3.9900002 0.3638366
4.0000000 0.3794621
4.0100002 0.3659898
4.0200000 0.3580813
4.0300002 0.3800152
4.0400000 0.3731170
4.0500002 0.3721300
4.0600004 0.3654065
4.0700002 0.3891526
4.0800004 0.3991885
4.0900002 0.3780968
4.1000004 0.3760211
4.1100001 0.3558839
4.1200004 0.3377451
4.1300001 0.3960471
4.1400003 0.3541303
4.1500001 0.3923590
4.1600003 0.3513485
4.1700001 0.3525314
4.1800003 0.3426310
4.1900001 0.3525705
4.2000003 0.4020768
4.2100000 0.3435828
4.2200003 0.3992650
4.2300000 0.3816696
4.2400002 0.4103731
4.2500000 0.4362794
4.2600002 0.4315545
4.2700000 0.4264919
4.2800002 0.4040356
4.2900004 0.4404708
4.3000002 0.4071461
4.3100004 0.3967883
4.3200002 0.3555762
4.3300004 0.3481074
4.3400002 0.3562928
4.3500004 0.3511892
4.3600001 0.3752157
4.3700004 0.3863584
4.3800001 0.3625717
4.3900003 0.3865596
4.4000001 0.3318180
4.4100003 0.3455908
4.4200001 0.3996603
4.4300003 0.4117443
4.4400001 0.3794953
4.4500003 0.3922039
4.4600000 0.3752656
4.4700003 0.4390793
4.4800000 0.3980823
4.4900002 0.3945437
4.5000000 0.4275787
4.5100002 0.3750812
4.5200000 0.3852940
4.5300002 0.3973138
4.5400004 0.3839312
4.5500002 0.3643371
4.5600004 0.3577575
4.5700002 0.3605061
4.5800004 0.3831531
4.5900002 0.4490523
4.6000004 0.3748524
4.6100001 0.3993552
4.6200004 0.3942729
4.6300001 0.3690395
4.6400003 0.3908256
4.6500001 0.3915789
4.6600003 0.3918967
4.6700001 0.3983187
4.6800003 0.3792755
4.6900001 0.2576267
4.7000003 0.3016434
4.7100000 0.3316508
4.7200003 0.3849962
4.7300000 0.3937387
4.7400002 0.3884978
4.7500000 0.3626115
4.7600002 0.4068793
4.7700005 0.4400304
4.7800002 0.4149322
4.7900004 0.4317123
4.8000002 0.4058927
4.8100004 0.3835401
4.8200002 0.3809803
4.8300004 0.3296317
4.8400002 0.3493856
4.8500004 0.3851138
4.8600001 0.3892983
4.8700004 0.3447719
4.8800001 0.3687172
4.8900003 0.3356487
4.9000001 0.2834397
4.9100003 0.3578461
4.9200001 0.3354450
4.9300003 0.3785498
4.9400001 0.3758531
4.9500003 0.3858116
4.9600000 0.3217026
4.9700003 0.3645061
4.9800000 0.3175532
4.9900002 0.3462792
5.0000000 0.3679027
5.0100002 0.3305651
5.0200005 0.3066321
5.0300002 0.2764242
5.0400004 0.3426806
5.0500002 0.3353186
5.0600004 0.3166302
5.0700002 0.3190462
5.0800004 0.2920488
5.0900002 0.2946966
5.1000004 0.3101263
5.1100001 0.2986345
5.1200004 0.3350393
5.1300001 0.2989141
5.1400003 0.3795767
5.1500001 0.3246146
5.1600003 0.3134925
5.1700001 0.3430334
5.1800003 0.2748616
5.1900001 0.3275717
5.2000003 0.3027933
5.2100000 0.3159197
5.2200003 0.3172770
5.2300000 0.3147761
5.2400002 0.3453631
5.2500005 0.3121434
5.2600002 0.3399998
5.2700005 0.3569012
5.2800002 0.3734909
5.2900004 0.3511487
5.3000002 0.3315086
5.3100004 0.3739192
5.3200002 0.3650066
5.3300004 0.3750925
5.3400002 0.3220130
5.3500004 0.3186917
5.3600001 0.3353723
5.3700004 0.3395674
5.3800001 0.3330128
5.3900003 0.2967696
5.4000001 0.2954322
5.4100003 0.3120148
5.4200001 0.3667773
5.4300003 0.3213769
5.4400001 0.3323394
5.4500003 0.3600376
5.4600000 0.3898361
5.4700003 0.3610359
5.4800005 0.3395995
5.4900002 0.3696476
5.5000005 0.3093860
5.5100002 0.3356886
5.5200005 0.3184483
5.5300002 0.3266945
5.5400004 0.3135005
5.5500002 0.3053109
5.5600004 0.3474280
5.5700002 0.3129718
5.5800004 0.3214796
5.5900002 0.3521838
5.6000004 0.3579303
5.6100001 0.3294340
5.6200004 0.3307563
5.6300001 0.3379675
5.6400003 0.3439880
5.6500001 0.3331769
5.6600003 0.3388678
5.6700001 0.3579831
5.6800003 0.3711427
5.6900001 0.3319268
5.7000003 0.3211042
5.7100000 0.3190959
5.7200003 0.3242132
5.7300005 0.3214648
5.7400002 0.3065022
5.7500005 0.3305669
5.7600002 0.3456105
5.7700005 0.3496781
5.7800002 0.3471681
5.7900004 0.3406344
5.8000002 0.3370159
5.8100004 0.3860994
5.8200002 0.3632469
5.8300004 0.3897666
5.8400002 0.3831183
5.8500004 0.3676676
5.8600001 0.3515691
5.8700004 0.3363725
5.8800001 0.3485379
5.8900003 0.3272351
5.9000001 0.3647719
5.9100003 0.3340892
5.9200001 0.3406827
5.9300003 0.3753497
5.9400001 0.3393121
5.9500003 0.3444937
5.9600005 0.3987780
5.9700003 0.3790898
5.9800005 0.3555190
5.9900002 0.3481479
6.0000005 0.3310825
6.0100002 0.3514761
6.0200005 0.3811902
6.0300002 0.3966154
6.0400004 0.3529232
6.0500002 0.3469792
6.0600004 0.3601334
6.0700002 0.3595953
6.0800004 0.3458067
6.0900002 0.3550990
6.1000004 0.3544013
6.1100001 0.3570355
6.1200004 0.3708113
6.1300001 0.3342491
6.1400003 0.3362700
6.1500001 0.3333989
6.1600003 0.3194020
6.1700001 0.3034447
6.1800003 0.3265542
6.1900001 0.3656256
6.2000003 0.3303057
6.2100005 0.3437041
6.2200003 0.3612372
6.2300005 0.3676956
6.2400002 0.3961139
6.2500005 0.3458134
6.2600002 0.3243643
6.2700005 0.3514487
6.2800002 0.3040933
6.2900004 0.3248545
6.3000002 0.3045037
6.3100004 0.3052285
6.3200002 0.3700420
6.3300004 0.3565062
6.3400002 0.3474600
6.3500004 0.3849186
6.3600001 0.3684387
6.3700004 0.3575544
6.3800001 0.3599778
6.3900003 0.3203793
6.4000001 0.3308676
6.4100003 0.2852171
6.4200001 0.3475145
6.4300003 0.3294666
6.4400005 0.3656481
6.4500003 0.3175323
6.4600005 0.2969480
6.4700003 0.3438759
6.4800005 0.3066035
6.4900002 0.3242471
6.5000005 0.2847910
6.5100002 0.2944536
6.5200005 0.3333527
6.5300002 0.3303435
6.5400004 0.3260413
6.5500002 0.3559587
6.5600004 0.3714420
6.5700002 0.3669406
6.5800004 0.3441930
6.5900002 0.3174681
6.6000004 0.2776424
6.6100001 0.3267764
6.6200004 0.2821662
6.6300001 0.3632086
6.6400003 0.3729443
6.6500001 0.3773321
6.6600003 0.3739970
6.6700006 0.3496443
6.6800003 0.3382097
6.6900005 0.3641821
6.7000003 0.3204258
6.7100005 0.2889982
6.7200003 0.3509371
6.7300005 0.3190017
6.7400002 0.3530542
6.7500005 0.3526004
6.7600002 0.3277070
6.7700005 0.3690650
6.7800002 0.3259979
6.7900004 0.3566916
6.8000002 0.3521556
6.8100004 0.3134558
6.8200002 0.3639714
6.8300004 0.3193689
6.8400002 0.3907021
6.8500004 0.3232426
6.8600001 0.3288217
6.8700004 0.3420654
6.8800001 0.3185458
6.8900003 0.3285517
6.9000001 0.3405978
6.9100003 0.3030740
6.9200006 0.3571856
6.9300003 0.3504460
6.9400005 0.3271636
6.9500003 0.3992773
6.9600005 0.3588875
6.9700003 0.3677754
6.9800005 0.3260623
6.9900002 0.3580246
7.0000005 0.3232839
7.0100002 0.3206181
7.0200005 0.3789027
7.0300002 0.3536241
7.0400004 0.3458357
7.0500002 0.3389305
7.0600004 0.3171340
7.0700002 0.3394296
7.0800004 0.3149967
7.0900002 0.3568524
7.1000004 0.3746094
7.1100001 0.2996226
7.1200004 0.3257061
7.1300001 0.3118401
7.1400003 0.2923307
7.1500006 0.3324218
7.1600003 0.2827172
7.1700006 0.3191615
7.1800003 0.3388973
7.1900005 0.3422253
7.2000003 0.3454803
7.2100005 0.3636892
7.2200003 0.3642357
7.2300005 0.3293286
7.2400002 0.3704202
7.2500005 0.4080431
7.2600002 0.3950951
7.2700005 0.3299661
7.2800002 0.3136213
7.2900004 0.3373882
7.3000002 0.3188124
7.3100004 0.3580136
7.3200002 0.3303625
7.3300004 0.3608567
7.3400002 0.3220697
7.3500004 0.3151449
7.3600001 0.2805271
7.3700004 0.3164315
7.3800001 0.3349710
7.3900003 0.3586624
7.4000006 0.3303547
7.4100003 0.3355367
7.4200006 0.3111175
7.4300003 0.3382740
7.4400005 0.3311429
7.4500003 0.3412718
7.4600005 0.3456748
7.4700003 0.3350468
7.4800005 0.3472956
7.4900002 0.3625211
7.5000005 0.3504774
7.5100002 0.3696165
7.5200005 0.3302133
7.5300002 0.3391890
7.5400004 0.3380120
7.5500002 0.3328429
7.5600004 0.3182708
7.5700002 0.3442375
7.5800004 0.3665289
7.5900002 0.3364443
7.6000004 0.3107089
7.6100001 0.3498904
7.6200004 0.3144552
7.6300006 0.3274630
7.6400003 0.3440750
7.6500006 0.3362372
7.6600003 0.3098166
7.6700006 0.3518636
7.6800003 0.3131858
7.6900005 0.3224697
7.7000003 0.3318799
7.7100005 0.3570420
7.7200003 0.3424413
7.7300005 0.3275442
7.7400002 0.3052825
7.7500005 0.3519338
7.7600002 0.3089335
7.7700005 0.3106315
7.7800002 0.3585026
7.7900004 0.2918817
7.8000002 0.3390363
7.8100004 0.3959448
7.8200002 0.3382400
7.8300004 0.3417987
7.8400002 0.3647869
7.8500004 0.3786976
7.8600006 0.3638293
7.8700004 0.3920147
7.8800006 0.3496189
7.8900003 0.3345605
7.9000006 0.3635534
7.9100003 0.3863467
7.9200006 0.3259896
7.9300003 0.3204191
7.9400005 0.3164927
7.9500003 0.3222075
7.9600005 0.3352709
7.9700003 0.3455504
7.9800005 0.3508763
7.9900002 0.3352481
8.0000000 0.3336401
8.0100002 0.3437571
8.0200005 0.3469757
8.0300007 0.3226819
8.0400000 0.3309914
8.0500002 0.3223711
8.0600004 0.3416198
8.0700006 0.2997527
8.0799999 0.3438612
8.0900002 0.3440368
8.1000004 0.3166188
8.1100006 0.3305383
8.1200008 0.3249300
8.1300001 0.3262603
8.1400003 0.2802952
8.1500006 0.3048931
8.1600008 0.2910314
8.1700001 0.2881407
8.1800003 0.2868655
8.1900005 0.3374234
8.2000008 0.3146335
8.2100000 0.3199649
8.2200003 0.2884663
8.2300005 0.3036618
8.2400007 0.2765370
8.2500000 0.3216720
8.2600002 0.3049574
8.2700005 0.3047813
8.2800007 0.3307747
8.2900000 0.3021646
8.3000002 0.3343483
8.3100004 0.3573436
8.3200006 0.2944980
8.3299999 0.3513030
8.3400002 0.3381110
8.3500004 0.3678187
8.3600006 0.3268617
8.3700008 0.3157113
8.3800001 0.3000982
8.3900003 0.2793918
8.4000006 0.2878945
8.4100008 0.3205257
8.4200001 0.3021342
8.4300003 0.2683693
8.4400005 0.2840568
8.4500008 0.2872591
8.4600000 0.3071917
8.4700003 0.2736333
8.4800005 0.2755301
8.4900007 0.3262869
8.5000000 0.3038468
8.5100002 0.3415293
8.5200005 0.3112234
8.5300007 0.2807066
8.5400000 0.3887958
8.5500002 0.3414669
8.5600004 0.2956651
8.5700006 0.3375553
8.5800009 0.2923179
8.5900002 0.3163611
8.6000004 0.3130330
8.6100006 0.2792964
8.6200008 0.3095876
8.6300001 0.2968904
8.6400003 0.3442313
8.6500006 0.2711105
8.6600008 0.3449344
8.6700001 0.2525225
8.6800003 0.2849969
8.6900005 0.2570372
8.7000008 0.2637786
8.7100000 0.2948549
8.7200003 0.2667948
8.7300005 0.3103223
8.7400007 0.2981817
8.7500000 0.2970541
8.7600002 0.3115056
8.7700005 0.2855583
8.7800007 0.3176053
8.7900000 0.3090369
8.8000002 0.2611185
8.8100004 0.3181198
8.8200006 0.2153505
8.8300009 0.2487486
8.8400002 0.2876634
8.8500004 0.2906741
8.8600006 0.3103983
8.8700008 0.3072169
8.8800001 0.3269698
8.8900003 0.3531733
8.9000006 0.3076775
8.9100008 0.3359794
8.9200001 0.2975195
8.9300003 0.3076575
8.9400005 0.2885167
8.9500008 0.2784365
8.9600000 0.2681646
8.9700003 0.3201042
8.9800005 0.3257807
8.9900007 0.3423454
9.0000000 0.3547083
9.0100002 0.3092916
9.0200005 0.2990236
9.0300007 0.3140565
9.0400000 0.3367726
9.0500002 0.2978620
9.0600004 0.3657521
9.0700006 0.2963126
9.0800009 0.3065598
9.0900002 0.3215033
9.1000004 0.2893499
9.1100006 0.2487262
9.1200008 0.2876951
9.1300001 0.2022700
9.1400003 0.2603334
9.1500006 0.2289237
9.1600008 0.2013213
9.1700001 0.1747945
9.1800003 0.2304400
9.1900005 0.3187725
9.2000008 0.2297333
9.2100000 0.2536549
9.2200003 0.2899233
9.2300005 0.3437096
9.2400007 0.3476356
9.2500000 0.3639140
9.2600002 0.3534236
9.2700005 0.3357068
9.2800007 0.3482207
9.2900009 0.3156904
9.3000002 0.2689188
9.3100004 0.3338185
9.3200006 0.3336215
9.3300009 0.3568079
9.3400002 0.3781662
9.3500004 0.3022698
9.3600006 0.2984024
9.3700008 0.2946160
9.3800001 0.3547567
9.3900003 0.3088318
9.4000006 0.2675261
9.4100008 0.3309549
9.4200001 0.3059897
9.4300003 0.3216590
9.4400005 0.3230568
9.4500008 0.3238555
9.4600000 0.2861664
9.4700003 0.3127789
9.4800005 0.3347485
9.4900007 0.2900919
9.5000000 0.3226294
9.5100002 0.3328156
9.5200005 0.3680632
9.5300007 0.2452508
9.5400009 0.2066151
9.5500002 0.3121540
9.5600004 0.3305207
9.5700006 0.3003052
9.5800009 0.2694079
9.5900002 0.3523344
9.6000004 0.3266756
9.6100006 0.3349615
9.6200008 0.2693867
9.6300001 0.3582503
9.6400003 0.3406135
9.6500006 0.3085010
9.6600008 0.2379484
9.6700001 0.3348683
9.6800003 0.1826305
9.6900005 0.3226912
9.7000008 0.3264528
9.7100000 0.2778166
9.7200003 0.3600523
9.7300005 0.3419645
9.7400007 0.2949224
9.7500000 0.2960818
9.7600002 0.2509390
9.7700005 0.2923125
9.7800007 0.2916541
9.7900009 0.2890764
9.8000002 0.2657478
9.8100004 0.2850587
9.8200006 0.3113098
9.8300009 0.3138641
9.8400002 0.3408027
9.8500004 0.3071335
9.8600006 0.3385687
9.8700008 0.3001401
9.8800001 0.2826375
9.8900003 0.3463673
9.9000006 0.3246519
9.9100008 0.3753895
9.9200001 0.3360062
9.9300003 0.2838182
9.9400005 0.3024506
9.9500008 0.3140973
9.9600000 0.3608138
9.9700003 0.3126650
9.9800005 0.3275232
9.9900007 0.3193744
10.0000000 0.3696009
10.0100002 0.3571121
10.0200005 0.3761246
10.0300007 0.3654985
10.0400009 0.3608654
10.0500002 0.3914744
10.0600004 0.3035493
10.0700006 0.3074056
10.0800009 0.3221139
10.0900002 0.3248229
10.1000004 0.3012622
10.1100006 0.3252621
10.1200008 0.3096929
10.1300001 0.3059092
10.1400003 0.3626551
10.1500006 0.3460880
10.1600008 0.3368531
10.1700001 0.3485223
10.1800003 0.3509849
10.1900005 0.3850277
10.2000008 0.3360323
10.2100000 0.3302061
10.2200003 0.3548686
10.2300005 0.3876054
10.2400007 0.3363774
10.2500010 0.3509299
10.2600002 0.3081805
10.2700005 0.2972325
10.2800007 0.2824432
10.2900009 0.3296309
10.3000002 0.3415790
10.3100004 0.3148594
10.3200006 0.3781059
10.3300009 0.3408978
10.3400002 0.4086089
10.3500004 0.3694845
10.3600006 0.3786464
10.3700008 0.3219280
10.3800001 0.3456192
10.3900003 0.3589956
10.4000006 0.3573196
10.4100008 0.2976260
10.4200001 0.3155024
10.4300003 0.3194471
10.4400005 0.2970797
10.4500008 0.3241003
10.4600000 0.3303145
10.4700003 0.3243978
10.4800005 0.3460757
10.4900007 0.3201270
10.5000010 0.3417842
10.5100002 0.3244771
10.5200005 0.3550980
10.5300007 0.3034339
10.5400009 0.3317755
10.5500002 0.3520008
10.5600004 0.3119335
10.5700006 0.3318363
10.5800009 0.3268911
10.5900002 0.3553050
10.6000004 0.2898113
10.6100006 0.2676804
10.6200008 0.3070433
10.6300001 0.3562575
10.6400003 0.3228948
10.6500006 0.2984474
10.6600008 0.3539709
10.6700001 0.3333981
10.6800003 0.3358596
10.6900005 0.3381718
10.7000008 0.3411438
10.7100000 0.3151571
10.7200003 0.3176986
10.7300005 0.3246244
10.7400007 0.3204006
10.7500010 0.3133535
10.7600002 0.3411264
10.7700005 0.3221573
10.7800007 0.3103803
10.7900009 0.3279273
10.8000002 0.3278399
10.8100004 0.2974385
10.8200006 0.3070193
10.8300009 0.3244813
10.8400002 0.3276297
10.8500004 0.3422818
10.8600006 0.3178247
10.8700008 0.3511286
10.8800001 0.3497663
10.8900003 0.3497953
10.9000006 0.3247690
10.9100008 0.3244559
10.9200001 0.3139437
10.9300003 0.3217018
10.9400005 0.2966598
10.9500008 0.3256644
10.9600010 0.3116936
10.9700003 0.3003361
10.9800005 0.3077101
10.9900007 0.2827273
11.0000010 0.3101904
11.0100002 0.2575728
11.0200005 0.3016426
11.0300007 0.2989382
11.0400009 0.3278585
11.0500002 0.3005728
11.0600004 0.2593412
11.0700006 0.3274837
11.0800009 0.3562924
11.0900002 0.3502240
11.1000004 0.3292341
11.1100006 0.3711116
11.1200008 0.3536117
11.1300001 0.3104705
11.1400003 0.3417021
11.1500006 0.3264143
11.1600008 0.3146394
11.1700001 0.3475859
11.1800003 0.3360691
11.1900005 0.3271861
11.2000008 0.3428552
11.2100010 0.3227558
11.2200003 0.3104619
11.2300005 0.3446744
11.2400007 0.2975713
11.2500010 0.2875723
11.2600002 0.3124687
11.2700005 0.2881111
11.2800007 0.2705564
11.2900009 0.3185873
11.3000002 0.3050143
11.3100004 0.3475234
11.3200006 0.3598360
11.3300009 0.3006488
11.3400002 0.2953066
11.3500004 0.3028992
11.3600006 0.2683312
11.3700008 0.2926655
11.3800001 0.2792870
11.3900003 0.2795109
11.4000006 0.3327899
11.4100008 0.3119368
11.4200001 0.2954662
11.4300003 0.3201264
11.4400005 0.3131165
11.4500008 0.3271554
11.4600010 0.3017217
11.4700003 0.2938419
11.4800005 0.3322478
11.4900007 0.2988807
11.5000010 0.2996916
11.5100002 0.2883149
11.5200005 0.2843143
11.5300007 0.3000475
11.5400009 0.2920260
11.5500002 0.3162658
11.5600004 0.3147826
11.5700006 0.3534952
11.5800009 0.3396216
11.5900002 0.3578036
11.6000004 0.3019369
11.6100006 0.3041686
11.6200008 0.2880917
11.6300001 0.3405646
11.6400003 0.3401001
11.6500006 0.3495162
11.6600008 0.3469679
11.6700010 0.2972519
11.6800003 0.3064699
11.6900005 0.3408625
11.7000008 0.3338184
11.7100010 0.3198492
11.7200003 0.3373345
11.7300005 0.3160242
11.7400007 0.3408193
11.7500010 0.3399590
11.7600002 0.3243130
11.7700005 0.3319691
11.7800007 0.3481415
11.7900009 0.2900985
11.8000002 0.3208066
11.8100004 0.2826419
11.8200006 0.2752535
11.8300009 0.3200124
11.8400002 0.2750756
11.8500004 0.3037728
11.8600006 0.2838801
11.8700008 0.3078903
11.8800001 0.3052137
11.8900003 0.3208539
11.9000006 0.3230663
11.9100008 0.3389718
11.9200010 0.3769146
11.9300003 0.3262784
11.9400005 0.3495311
11.9500008 0.3824959
11.9600010 0.3995449
11.9700003 0.3421897
11.9800005 0.3633081
11.9900007 0.2876827
12.0000010 0.3107629
12.0100002 0.2979342
12.0200005 0.2930201
12.0300007 0.2905880
12.0400009 0.3128441
12.0500002 0.3056576
12.0600004 0.3565228
12.0700006 0.3075538
12.0800009 0.3070177
12.0900002 0.2642782
12.1000004 0.3137918
12.1100006 0.2994019
12.1200008 0.2985132
12.1300001 0.3059204
12.1400003 0.3081807
12.1500006 0.3685801
12.1600008 0.2983130
12.1700010 0.3131783
12.1800003 0.3256598
12.1900005 0.2956672
12.2000008 0.3729826
12.2100010 0.3468426
12.2200003 0.3291222
12.2300005 0.3420735
12.2400007 0.3745536
12.2500010 0.3736809
12.2600002 0.3318359
12.2700005 0.3032379
12.2800007 0.3255380
12.2900009 0.3410973
12.3000002 0.2865940
12.3100004 0.3479544
12.3200006 0.3704797
12.3300009 0.3397416
12.3400002 0.3592826
12.3500004 0.3478364
12.3600006 0.3571637
12.3700008 0.3437918
12.3800001 0.2749479
12.3900003 0.3232968
12.4000006 0.3056766
12.4100008 0.3806103
12.4200010 0.3091117
12.4300003 0.2984798
12.4400005 0.3268511
12.4500008 0.3465804
12.4600010 0.3087563
12.4700003 0.3017359
12.4800005 0.3245156
12.4900007 0.3097267
12.5000010 0.2847237
12.5100002 0.3033198
12.5200005 0.3394620
12.5300007 0.3432208
12.5400009 0.3434510
12.5500002 0.3843177
12.5600004 0.4069474
12.5700006 0.3704426
12.5800009 0.3967950
12.5900002 0.3906322
12.6000004 0.3228425
12.6100006 0.3620830
12.6200008 0.3548805
12.6300011 0.3157148
12.6400003 0.3758879
12.6500006 0.3477573
12.6600008 0.3707169
12.6700010 0.3888504
12.6800003 0.4192994
12.6900005 0.3598832
12.7000008 0.3923161
12.7100010 0.3467827
12.7200003 0.3559985
12.7300005 0.2985848
12.7400007 0.2949379
12.7500010 0.2916258
12.7600002 0.3143857
12.7700005 0.3135374
12.7800007 0.3525260
12.7900009 0.3299991
12.8000002 0.3473204
12.8100004 0.3322380
12.8200006 0.3585020
12.8300009 0.3056519
12.8400002 0.3059075
12.8500004 0.3320899
12.8600006 0.3174813
12.8700008 0.3009697
12.8800011 0.3268292
12.8900003 0.2918912
12.9000006 0.3184043
12.9100008 0.3322081
12.9200010 0.3350114
12.9300003 0.3621123
12.9400005 0.3023030
12.9500008 0.2934535
12.9600010 0.3024865
12.9700003 0.2943900
12.9800005 0.3104505
12.9900007 0.3495698
13.0000010 0.3210136
13.0100002 0.3313100
13.0200005 0.3386982
13.0300007 0.2982680
13.0400009 0.2804136
13.0500002 0.3135715
13.0600004 0.2723719
13.0700006 0.3289045
13.0800009 0.3324881
13.0900002 0.3294235
13.1000004 0.3101265
13.1100006 0.3137641
13.1200008 0.2969643
13.1300011 0.3113258
13.1400003 0.2811048
13.1500006 0.2981969
13.1600008 0.3019792
13.1700010 0.3408390
13.1800003 0.2932487
13.1900005 0.3207837
13.2000008 0.3296525
13.2100010 0.2854298
13.2200003 0.3276092
13.2300005 0.3109944
13.2400007 0.2809341
13.2500010 0.3096583
13.2600002 0.3286850
13.2700005 0.3571496
13.2800007 0.2880321
13.2900009 0.3032530
13.3000002 0.3238111
13.3100004 0.3574435
13.3200006 0.3658291
13.3300009 0.3471320
13.3400011 0.3247374
13.3500004 0.3357131
13.3600006 0.2939868
13.3700008 0.3356111
13.3800011 0.3614235
13.3900003 0.3362064
13.4000006 0.3340071
13.4100008 0.2862876
13.4200010 0.3510583
13.4300003 0.3130185
13.4400005 0.3315213
13.4500008 0.3490095
13.4600010 0.3777112
13.4700003 0.3312036
13.4800005 0.3497075
13.4900007 0.3398263
13.5000010 0.3021427
13.5100002 0.3118150
13.5200005 0.3480816
13.5300007 0.2928328
13.5400009 0.3205112
13.5500002 0.3557085
13.5600004 0.3051539
13.5700006 0.3026416
13.5800009 0.3175802
13.5900011 0.2984391
13.6000004 0.3147551
13.6100006 0.3346305
13.6200008 0.3107859
13.6300011 0.3498822
13.6400003 0.2948311
13.6500006 0.3348520
13.6600008 0.2662732
13.6700010 0.3149857
13.6800003 0.2977060
13.6900005 0.3177649
13.7000008 0.3059830
13.7100010 0.3105184
13.7200003 0.3656844
13.7300005 0.3255719
13.7400007 0.2852326
13.7500010 0.3701993
13.7600002 0.3231887
13.7700005 0.3099399
13.7800007 0.2547639
13.7900009 0.2799061
13.8000002 0.3002564
13.8100004 0.3009694
13.8200006 0.2910149
13.8300009 0.3255689
13.8400011 0.3515061
13.8500004 0.3952759
13.8600006 0.3380560
13.8700008 0.3513335
13.8800011 0.3758925
13.8900003 0.3653321
13.9000006 0.3206849
13.9100008 0.3823151
13.9200010 0.3409025
13.9300003 0.3729979
13.9400005 0.3330144
13.9500008 0.3745546
13.9600010 0.3661792
13.9700003 0.3863301
13.9800005 0.3644765
13.9900007 0.3756831
14.0000010 0.3820333
14.0100002 0.3512842
14.0200005 0.3344158
14.0300007 0.3255541
14.0400009 0.3533434
14.0500002 0.3301297
14.0600004 0.3311014
14.0700006 0.3049128
14.0800009 0.3502405
14.0900011 0.3656709
14.1000004 0.3432238
14.1100006 0.3486645
14.1200008 0.3665181
14.1300011 0.3476040
14.1400003 0.3296667
14.1500006 0.3627691
14.1600008 0.3359956
14.1700010 0.3298354
14.1800003 0.3201833
14.1900005 0.3364565
14.2000008 0.3545477
14.2100010 0.3258510
14.2200003 0.3544916
14.2300005 0.3383830
14.2400007 0.3352248
14.2500010 0.3159609
14.2600002 0.3331894
14.2700005 0.3450863
14.2800007 0.3477389
14.2900009 0.3416629
14.3000011 0.3760715
14.3100004 0.3565175
14.3200006 0.3628309
14.3300009 0.4373104
14.3400011 0.4078734
14.3500004 0.4204062
14.3600006 0.3836259
14.3700008 0.3243389
14.3800011 0.3172637
14.3900003 0.3606484
14.4000006 0.3432192
14.4100008 0.3229832
14.4200010 0.3539377
14.4300003 0.3542674
14.4400005 0.3590564
14.4500008 0.3594837
14.4600010 0.3582110
14.4700003 0.3843763
14.4800005 0.3597830
14.4900007 0.3762403
14.5000010 0.3397201
14.5100002 0.3681256
14.5200005 0.3585516
14.5300007 0.3574249
14.5400009 0.3473900
14.5500011 0.3658851
14.5600004 0.3153417
14.5700006 0.3381179
14.5800009 0.3369936
14.5900011 0.3429592
14.6000004 0.3276843
14.6100006 0.3523310
14.6200008 0.3595481
14.6300011 0.3163537
14.6400003 0.3219561
14.6500006 0.3310939
14.6600008 0.3243224
14.6700010 0.3678999
14.6800003 0.3476244
14.6900005 0.3621639
14.7000008 0.3739983
14.7100010 0.3862021
14.7200003 0.3564258
14.7300005 0.3654765
14.7400007 0.3206243
14.7500010 0.3429844
14.7600002 0.3505504
14.7700005 0.3895713
14.7800007 0.3627756
14.7900009 0.3790756
14.8000011 0.3967179
14.8100004 0.3969495
14.8200006 0.4191033
14.8300009 0.4000211
14.8400011 0.3567196
14.8500004 0.3634254
14.8600006 0.3568991
14.8700008 0.3927437
14.8800011 0.3915702
14.8900003 0.3915811
14.9000006 0.4280992
14.9100008 0.4026097
14.9200010 0.3816308
14.9300003 0.3694800
14.9400005 0.3584034
14.9500008 0.3369735
14.9600010 0.4113517
14.9700003 0.3442784
14.9800005 0.3561213
14.9900007 0.3455243
15.0000010 0.3556150
15.0100012 0.3848661
15.0200005 0.3413943
15.0300007 0.3504449
15.0400009 0.3327923
15.0500011 0.3485690
15.0600004 0.3465117
15.0700006 0.3135833
15.0800009 0.3215728
15.0900011 0.3226547
15.1000004 0.3332357
15.1100006 0.3135221
15.1200008 0.3187076
15.1300011 0.3253244
15.1400003 0.3305164
15.1500006 0.3475332
15.1600008 0.3609240
15.1700010 0.3458685
15.1800003 0.3539181
15.1900005 0.3894950
15.2000008 0.3928299
15.2100010 0.3349018
15.2200003 0.3097602
15.2300005 0.3552450
15.2400007 0.2953610
15.2500010 0.3294949
15.2600012 0.3481534
15.2700005 0.3126670
15.2800007 0.3219360
15.2900009 0.3456408
15.3000011 0.3645817
15.3100004 0.3429386
15.3200006 0.3731461
15.3300009 0.3667226
15.3400011 0.3613352
15.3500004 0.3420867
15.3600006 0.2812215
15.3700008 0.3406959
15.3800011 0.3548529
15.3900003 0.3624557
15.4000006 0.3872543
15.4100008 0.4016658
15.4200010 0.3500540
15.4300003 0.4045470
15.4400005 0.3931313
15.4500008 0.3721983
15.4600010 0.3495923
15.4700003 0.3453051
15.4800005 0.3760078
15.4900007 0.3284230
15.5000010 0.3074473
15.5100012 0.3644616
15.5200005 0.4198107
15.5300007 0.3671688
15.5400009 0.4002852
15.5500011 0.3969118
15.5600004 0.3818039
15.5700006 0.3702881
15.5800009 0.3997862
15.5900011 0.3814341
15.6000004 0.3653180
15.6100006 0.3857146
15.6200008 0.3478570
15.6300011 0.3104944
15.6400003 0.3466202
15.6500006 0.3467110
15.6600008 0.3729675
15.6700010 0.3274639
15.6800003 0.3402649
15.6900005 0.3213215
15.7000008 0.3294117
15.7100010 0.3898095
15.7200012 0.3541870
15.7300005 0.3731020
15.7400007 0.3597919
15.7500010 0.3035071
15.7600012 0.3389372
15.7700005 0.3534431
15.7800007 0.3503437
15.7900009 0.3417068
15.8000011 0.3128544
15.8100004 0.3363712
15.8200006 0.3116267
15.8300009 0.3589021
15.8400011 0.3656144
15.8500004 0.3251883
15.8600006 0.3653426
15.8700008 0.3945085
15.8800011 0.3589152
15.8900003 0.3607450
15.9000006 0.3822460
15.9100008 0.3735292
15.9200010 0.3819384
15.9300003 0.3695450
15.9400005 0.3494078
15.9500008 0.3806667
15.9600010 0.3282039
15.9700012 0.3504029
15.9800005 0.3165830
15.9900007 0.3093933
16.0000000 0.3129967
16.0100002 0.3160718
16.0200005 0.3452921
16.0300007 0.3320167
16.0400009 0.3569251
16.0500011 0.3095126
16.0600014 0.3546063
16.0700016 0.3446560
16.0799999 0.3510429
16.0900002 0.3505922
16.1000004 0.3659508
16.1100006 0.3617521
16.1200008 0.3803568
16.1300011 0.3845855
16.1400013 0.3660901
16.1500015 0.3875652
16.1599998 0.3672331
16.1700001 0.3637866
16.1800003 0.3406070
16.1900005 0.3887787
16.2000008 0.3685275
16.2100010 0.3625568
16.2200012 0.3417900
16.2300014 0.3852760
16.2400017 0.4221162
16.2500000 0.4064383
16.2600002 0.3448249
16.2700005 0.3648409
16.2800007 0.3356898
16.2900009 0.3433090
16.3000011 0.3919101
16.3100014 0.3535321
16.3200016 0.3628847
16.3299999 0.3555990
16.3400002 0.3605722
16.3500004 0.4141421
16.3600006 0.3636139
16.3700008 0.3845120
16.3800011 0.3127667
16.3900013 0.3191261
16.4000015 0.3345771
16.4099998 0.3591864
16.4200001 0.2872834
16.4300003 0.3469131
16.4400005 0.3394424
16.4500008 0.3684319
16.4600010 0.3301073
16.4700012 0.3652352
16.4800014 0.3237998
16.4900017 0.3699902
16.5000000 0.3658085
16.5100002 0.3801338
16.5200005 0.3801751
16.5300007 0.3707440
16.5400009 0.3930666
16.5500011 0.3273377
16.5600014 0.3664969
16.5700016 0.3994089
16.5799999 0.3649468
16.5900002 0.3488941
16.6000004 0.3695916
16.6100006 0.4061130
16.6200008 0.3465867
16.6300011 0.3556458
16.6400013 0.3512378
16.6500015 0.3370054
16.6599998 0.3291453
16.6700001 0.4127895
16.6800003 0.3916775
16.6900005 0.3637954
16.7000008 0.3550848
16.7100010 0.3644888
16.7200012 0.3419635
16.7300014 0.3588831
16.7400017 0.3128034
16.7500000 0.3138463
16.7600002 0.3133037
16.7700005 0.3080724
16.7800007 0.3714820
16.7900009 0.3374158
16.8000011 0.3542393
16.8100014 0.3138047
16.8200016 0.3229943
16.8299999 0.3726941
16.8400002 0.3494672
16.8500004 0.3577230
16.8600006 0.3196148
16.8700008 0.3525099
16.8800011 0.3778071
16.8900013 0.3592749
16.9000015 0.3431613
16.9100018 0.3775415
16.9200001 0.3246708
16.9300003 0.3486005
16.9400005 0.3085398
16.9500008 0.3611116
16.9600010 0.3497846
16.9700012 0.3433729
16.9800014 0.3283020
16.9900017 0.3689121
17.0000000 0.3497837
17.0100002 0.3460346
17.0200005 0.3382687
17.0300007 0.3822110
17.0400009 0.3249641
17.0500011 0.3071777
17.0600014 0.2676747
17.0700016 0.3327995
17.0799999 0.3661676
17.0900002 0.3259160
17.1000004 0.3277474
17.1100006 0.3133861
17.1200008 0.3198226
17.1300011 0.3050552
17.1400013 0.3205909
17.1500015 0.3488739
17.1600018 0.3918537
17.1700001 0.3802954
17.1800003 0.3641647
17.1900005 0.3232808
17.2000008 0.3432868
17.2100010 0.3131849
17.2200012 0.3209928
17.2300014 0.3269618
17.2400017 0.3363242
17.2500000 0.3287426
17.2600002 0.3521356
17.2700005 0.3507433
17.2800007 0.3148367
17.2900009 0.3023051
17.3000011 0.2923124
17.3100014 0.3305949
17.3200016 0.3352035
17.3299999 0.3383694
17.3400002 0.3371332
17.3500004 0.3510827
17.3600006 0.3034666
17.3700008 0.3387353
17.3800011 0.3693308
17.3900013 0.3515984
17.4000015 0.3072335
17.4100018 0.3092812
17.4200001 0.3300935
17.4300003 0.3295199
17.4400005 0.3062847
17.4500008 0.3187488
17.4600010 0.3541531
17.4700012 0.3874483
17.4800014 0.3590585
17.4900017 0.3315960
17.5000000 0.3302530
17.5100002 0.3288462
17.5200005 0.3407122
17.5300007 0.3460729
17.5400009 0.3490263
17.5500011 0.3372930
17.5600014 0.3468616
17.5700016 0.3104614
17.5799999 0.2996342
17.5900002 0.3199356
17.6000004 0.3309698
17.6100006 0.3467748
17.6200008 0.3570371
17.6300011 0.3621628
17.6400013 0.3758111
17.6500015 0.3595596
17.6600018 0.3627904
17.6700001 0.3711559
17.6800003 0.3557097
17.6900005 0.3679712
17.7000008 0.3609965
17.7100010 0.3466483
17.7200012 0.3233312
17.7300014 0.3071653
17.7400017 0.3572855
17.7500000 0.3392288
17.7600002 0.3364560
17.7700005 0.3479421
17.7800007 0.3058089
17.7900009 0.3411817
17.8000011 0.3872964
17.8100014 0.4015034
17.8200016 0.3096081
17.8299999 0.3573016
17.8400002 0.3457637
17.8500004 0.3180221
17.8600006 0.3535481
17.8700008 0.3124343
17.8800011 0.3330952
17.8900013 0.3245359
17.9000015 0.3254118
17.9100018 0.3441292
17.9200001 0.3002282
17.9300003 0.4107142
17.9400005 0.3787990
17.9500008 0.3626572
17.9600010 0.3261598
17.9700012 0.3651674
17.9800014 0.3654560
17.9900017 0.3341523
18.0000000 0.3435688
18.0100002 0.3703156
18.0200005 0.4041951
18.0300007 0.3382378
18.0400009 0.3578766
18.0500011 0.3476807
18.0600014 0.3876049
18.0700016 0.3882747
18.0799999 0.4214416
18.0900002 0.3614933
18.1000004 0.3606642
18.1100006 0.3559184
18.1200008 0.3482683
18.1300011 0.3507123
18.1400013 0.3499550
18.1500015 0.3473637
18.1600018 0.3871955
18.1700001 0.4188384
18.1800003 0.3971914
18.1900005 0.3732409
18.2000008 0.3632616
18.2100010 0.3334590
18.2200012 0.3599433
18.2300014 0.3036509
18.2400017 0.3674898
18.2500000 0.3158869
18.2600002 0.3344127
18.2700005 0.3891852
18.2800007 0.3745342
18.2900009 0.2917571
18.3000011 0.3215396
18.3100014 0.3222052
18.3200016 0.2424776
18.3299999 0.2468829
18.3400002 0.2983045
18.3500004 0.3262236
18.3600006 0.3280909
18.3700008 0.3663494
18.3800011 0.3128330
18.3900013 0.2752842
18.4000015 0.3059815
18.4100018 0.3499998
18.4200001 0.3555202
18.4300003 0.3288353
18.4400005 0.3100832
18.4500008 0.3230278
18.4600010 0.3383017
18.4700012 0.3248309
18.4800014 0.3172102
18.4900017 0.3094674
18.5000000 0.3683158
18.5100002 0.3179803
18.5200005 0.3439010
18.5300007 0.3358677
18.5400009 0.3884654
18.5500011 0.3181045
18.5600014 0.2881585
18.5700016 0.3226617
18.5800018 0.2946989
18.5900002 0.3312313
18.6000004 0.2831520
18.6100006 0.3282251
18.6200008 0.3171861
18.6300011 0.3248552
18.6400013 0.3526355
18.6500015 0.2960477
18.6600018 0.3534100
18.6700001 0.3323770
18.6800003 0.3250145
18.6900005 0.3611218
18.7000008 0.3288588
18.7100010 0.3643248
18.7200012 0.3303805
18.7300014 0.3133309
18.7400017 0.2851037
18.7500000 0.3110340
18.7600002 0.3468544
18.7700005 0.3719037
18.7800007 0.3361140
18.7900009 0.4010172
18.8000011 0.3494623
18.8100014 0.3738580
18.8200016 0.3467869
18.8300018 0.3663327
18.8400002 0.3894692
18.8500004 0.3129164
18.8600006 0.3067012
18.8700008 0.3755753
18.8800011 0.3205120
18.8900013 0.3418511
18.9000015 0.3386645
18.9100018 0.3470435
18.9200001 0.3380184
18.9300003 0.3319574
18.9400005 0.3518855
18.9500008 0.3224550
18.9600010 0.3366524
18.9700012 0.3090380
18.9800014 0.2893496
18.9900017 0.3364762
19.0000000 0.3775057
19.0100002 0.3236480
19.0200005 0.3240994
19.0300007 0.3839707
19.0400009 0.3398594
19.0500011 0.3161010
19.0600014 0.3058145
19.0700016 0.3295359
19.0800018 0.3277039
19.0900002 0.3122071
19.1000004 0.3727241
19.1100006 0.3307078
19.1200008 0.3372564
19.1300011 0.3144501
19.1400013 0.3349496
19.1500015 0.3266763
19.1600018 0.2868725
19.1700001 0.3347210
19.1800003 0.3451714
19.1900005 0.3321825
19.2000008 0.3292040
19.2100010 0.2799761
19.2200012 0.3539614
19.2300014 0.3013609
19.2400017 0.2989228
19.2500000 0.3315929
19.2600002 0.3332308
19.2700005 0.3310373
19.2800007 0.3327794
19.2900009 0.3325824
19.3000011 0.3697694
19.3100014 0.3378812
19.3200016 0.3359036
19.3300018 0.3388732
19.3400002 0.2893278
19.3500004 0.3495364
19.3600006 0.3170378
19.3700008 0.2931468
19.3800011 0.2930802
19.3900013 0.3230944
19.4000015 0.3181864
19.4100018 0.2706927
19.4200001 0.3245244
19.4300003 0.3163081
19.4400005 0.3588804
19.4500008 0.3054740
19.4600010 0.2955967
19.4700012 0.2982540
19.4800014 0.3224583
19.4900017 0.3299169
19.5000000 0.3641290
19.5100002 0.3489382
19.5200005 0.3587538
19.5300007 0.3876802
19.5400009 0.3245473
19.5500011 0.3738008
19.5600014 0.3857001
19.5700016 0.3573178
19.5800018 0.3953178
19.5900002 0.3666537
19.6000004 0.3750685
19.6100006 0.3719279
19.6200008 0.3039194
19.6300011 0.3754719
19.6400013 0.3783567
19.6500015 0.3572553
19.6600018 0.3362968
19.6700001 0.3234952
19.6800003 0.3725708
19.6900005 0.3658811
19.7000008 0.3467516
19.7100010 0.3786365
19.7200012 0.3748053
19.7300014 0.4036057
19.7400017 0.3705427
19.7500000 0.3427268
19.7600002 0.3912348
19.7700005 0.3837710
19.7800007 0.3819879
19.7900009 0.3537063
19.8000011 0.3422891
19.8100014 0.3451313
[truncated: 8,019 more rows]

## Sheet: Etravirine
# This file was created Thu Sep 22 11:43:32 2022
# Created by:
# :-) GROMACS - gmx rms, 2022.2 (-:
#
# Executable: /usr/local/gromacs/bin/gmx
# Data prefix: /usr/local/gromacs
# Working dir: /home/tagyedeen/Trial_5_Etravirine_repeat/Trial_5_Etravirine
# Command line:
# gmx rms -s md_Etra.tpr -f corrected.xtc -o RMSD_complexed.xvg -tu ns
# gmx rms is part of G R O M A C S:
#
# Getting the Right Output Means no Artefacts in Calculating Stuff
#
@ title "RMSD"
@ xaxis label "Time (ns)"
@ yaxis label "RMSD (nm)"
@TYPE xy
@ subtitle "UNK after lsq fit to Protein"
0.0000000 0.0005118
0.0100000 0.1024765
0.0200000 0.0894115
0.0300000 0.0777789
0.0400000 0.1004888
0.0500000 0.1975780
0.0600000 0.1130591
0.0700000 0.1116672
0.0800000 0.1060625
0.0900000 0.1036114
0.1000000 0.0817457
0.1100000 0.1305958
0.1200000 0.0706845
0.1300000 0.1205084
0.1400000 0.1068492
0.1500000 0.0902641
0.1600000 0.0880671
0.1700000 0.1188489
0.1800000 0.1210250
0.1900000 0.1028086
0.2000000 0.1149600
0.2100000 0.0935493
0.2200000 0.1082837
0.2300000 0.0756639
0.2400000 0.0731724
0.2500000 0.0738275
0.2600000 0.0758207
0.2700000 0.0917842
0.2800000 0.1090163
0.2900000 0.0997990
0.3000000 0.1079317
0.3100000 0.1132135
0.3200000 0.1096658
0.3300000 0.0798292
0.3400000 0.1065790
0.3500000 0.0858095
0.3600000 0.1321276
0.3700000 0.0746899
0.3800000 0.1152240
0.3900000 0.0951842
0.4000000 0.0988293
0.4100000 0.0981244
0.4200000 0.1204408
0.4300000 0.1040305
0.4400000 0.1108538
0.4500000 0.1154927
0.4600000 0.1006434
0.4700000 0.1526029
0.4800000 0.1125987
0.4900000 0.1183939
0.5000000 0.1243619
0.5100001 0.1039546
0.5200000 0.1488018
0.5300000 0.1397606
0.5400000 0.1484858
0.5500000 0.1182630
0.5600000 0.1373577
0.5700001 0.1487969
0.5800000 0.1232485
0.5900000 0.1236148
0.6000000 0.1853774
0.6100000 0.1333252
0.6200000 0.1761306
0.6300001 0.2047312
0.6400000 0.1449002
0.6500000 0.1779811
0.6600000 0.1878019
0.6700000 0.1847755
0.6800000 0.2182444
0.6900001 0.2110975
0.7000000 0.2284736
0.7100000 0.1438849
0.7200000 0.2080944
0.7300000 0.1821845
0.7400000 0.1385972
0.7500001 0.1909506
0.7600001 0.1552061
0.7700000 0.1664194
0.7800000 0.1811862
0.7900000 0.1665821
0.8000000 0.2247872
0.8100001 0.2076063
0.8200001 0.2085921
0.8300000 0.1840790
0.8400000 0.2192544
0.8500000 0.2126689
0.8600000 0.1876703
0.8700001 0.1660899
0.8800001 0.1956611
0.8900000 0.1966470
0.9000000 0.1659150
0.9100000 0.2145546
0.9200000 0.1589696
0.9300001 0.2067983
0.9400001 0.2054344
0.9500000 0.1580146
0.9600000 0.2134793
0.9700000 0.1634592
0.9800000 0.1551115
0.9900001 0.2047482
1.0000000 0.1891351
1.0100000 0.1658912
1.0200001 0.1848444
1.0300001 0.1728575
1.0400001 0.2008059
1.0500001 0.1111050
1.0600001 0.1719328
1.0700001 0.2154881
1.0800000 0.2489990
1.0900000 0.1469135
1.1000000 0.1517601
1.1100000 0.1849912
1.1200000 0.1983976
1.1300000 0.2267649
1.1400001 0.1853670
1.1500001 0.1741894
1.1600001 0.1798678
1.1700001 0.1795791
1.1800001 0.1774156
1.1900001 0.1865858
1.2000000 0.2276654
1.2100000 0.1837289
1.2200000 0.1336055
1.2300000 0.1852689
1.2400000 0.2016491
1.2500000 0.1794369
1.2600001 0.1698685
1.2700001 0.1753042
1.2800001 0.1651719
1.2900001 0.1233329
1.3000001 0.1397148
1.3100001 0.2189161
1.3200001 0.1801179
1.3300000 0.2050356
1.3400000 0.1958568
1.3500000 0.2209170
1.3600000 0.1885590
1.3700001 0.1755097
1.3800001 0.1981988
1.3900001 0.1849630
1.4000001 0.1820160
1.4100001 0.1625442
1.4200001 0.1987052
1.4300001 0.2002469
1.4400001 0.1747037
1.4500000 0.1704189
1.4600000 0.1256708
1.4700000 0.1932934
1.4800000 0.1716784
1.4900001 0.1816279
1.5000001 0.1984782
1.5100001 0.1993820
1.5200001 0.2101846
1.5300001 0.1976762
1.5400001 0.2157792
1.5500001 0.1768718
1.5600001 0.1765522
1.5700001 0.1983596
1.5800000 0.2273832
1.5900000 0.1368237
1.6000000 0.1597052
1.6100001 0.1726495
1.6200001 0.1979899
1.6300001 0.1782586
1.6400001 0.2336788
1.6500001 0.2117686
1.6600001 0.1643745
1.6700001 0.2128724
1.6800001 0.1443532
1.6900001 0.1745757
1.7000000 0.2431948
1.7100000 0.1667015
1.7200000 0.1642103
1.7300001 0.1991168
1.7400001 0.2013366
1.7500001 0.1988785
1.7600001 0.1808745
1.7700001 0.1597026
1.7800001 0.1623085
1.7900001 0.2277012
1.8000001 0.2074989
1.8100001 0.2497306
1.8200001 0.1964955
1.8300000 0.2204081
1.8400000 0.1952851
1.8500001 0.2003804
1.8600001 0.2028894
1.8700001 0.1968710
1.8800001 0.1926003
1.8900001 0.1826902
1.9000001 0.1969167
1.9100001 0.1586813
1.9200001 0.2033755
1.9300001 0.1865565
1.9400001 0.1749600
1.9500000 0.1636059
1.9600000 0.1786023
1.9700001 0.1734048
1.9800001 0.1836788
1.9900001 0.2188682
2.0000000 0.2369817
2.0100000 0.2148948
2.0200000 0.2036014
2.0300002 0.1976669
2.0400002 0.2093103
2.0500002 0.1641414
2.0600002 0.1903065
2.0700002 0.2081585
2.0800002 0.2161771
2.0900002 0.2478015
2.1000001 0.1932444
2.1100001 0.2220910
2.1200001 0.2634735
2.1300001 0.1851621
2.1400001 0.1703614
2.1500001 0.2576660
2.1600001 0.2317272
2.1700001 0.2212982
2.1800001 0.2314311
2.1900001 0.2181835
2.2000000 0.1958772
2.2100000 0.1743882
2.2200000 0.1698402
2.2300000 0.1771128
2.2400000 0.2074849
2.2500000 0.1788903
2.2600000 0.1899390
2.2700002 0.1915928
2.2800002 0.2327560
2.2900002 0.1903305
2.3000002 0.2062131
2.3100002 0.2405792
2.3200002 0.1864259
2.3300002 0.2507179
2.3400002 0.2603753
2.3500001 0.2311379
2.3600001 0.1891463
2.3700001 0.1793896
2.3800001 0.1664155
2.3900001 0.1857389
2.4000001 0.1803187
2.4100001 0.1911664
2.4200001 0.1756270
2.4300001 0.1996922
2.4400001 0.2387456
2.4500000 0.2474132
2.4600000 0.2247069
2.4700000 0.1942786
2.4800000 0.2420204
2.4900000 0.1963410
2.5000000 0.2399878
2.5100002 0.2078307
2.5200002 0.2294646
2.5300002 0.1537803
2.5400002 0.1702039
2.5500002 0.1936726
2.5600002 0.1506868
2.5700002 0.1585676
2.5800002 0.1836092
2.5900002 0.2166259
2.6000001 0.1997490
2.6100001 0.2217475
2.6200001 0.2532753
2.6300001 0.2674417
2.6400001 0.1894762
2.6500001 0.1661153
2.6600001 0.1669708
2.6700001 0.2023263
2.6800001 0.1747475
2.6900001 0.2265081
2.7000000 0.2312039
2.7100000 0.2196438
2.7200000 0.2468563
2.7300000 0.2177359
2.7400002 0.2276533
2.7500002 0.2082435
2.7600002 0.2125838
2.7700002 0.1895448
2.7800002 0.2221086
2.7900002 0.2003469
2.8000002 0.2285679
2.8100002 0.2531068
2.8200002 0.2586863
2.8300002 0.2275855
2.8400002 0.1963247
2.8500001 0.2615705
2.8600001 0.2484265
2.8700001 0.2607563
2.8800001 0.2306574
2.8900001 0.2484124
2.9000001 0.2367430
2.9100001 0.2623478
2.9200001 0.2495430
2.9300001 0.2284700
2.9400001 0.2759047
2.9500000 0.2525988
2.9600000 0.2439954
2.9700000 0.2498097
2.9800003 0.2220948
2.9900002 0.2345482
3.0000002 0.2202567
3.0100002 0.2661988
3.0200002 0.2503545
3.0300002 0.2645124
3.0400002 0.2135196
3.0500002 0.2211814
3.0600002 0.1988714
3.0700002 0.2603514
3.0800002 0.1860222
3.0900002 0.2095941
3.1000001 0.2062257
3.1100001 0.1954507
3.1200001 0.2260607
3.1300001 0.1917821
3.1400001 0.1816797
3.1500001 0.2001825
3.1600001 0.1838193
3.1700001 0.1717196
3.1800001 0.2048177
3.1900001 0.1645631
3.2000000 0.1638279
3.2100000 0.1795448
3.2200003 0.2317646
3.2300003 0.2091195
3.2400002 0.2091023
3.2500002 0.2073433
3.2600002 0.2174756
3.2700002 0.1641500
3.2800002 0.1810362
3.2900002 0.2413102
3.3000002 0.2210909
3.3100002 0.1647690
3.3200002 0.1404899
3.3300002 0.1582244
3.3400002 0.1885965
3.3500001 0.1708376
3.3600001 0.2098843
3.3700001 0.2191356
3.3800001 0.2317944
3.3900001 0.1493117
3.4000001 0.2468835
3.4100001 0.2580919
3.4200001 0.2389041
3.4300001 0.2308238
3.4400001 0.2039342
3.4500000 0.1856198
3.4600003 0.2020436
3.4700003 0.1889523
3.4800003 0.2203758
3.4900002 0.1711116
3.5000002 0.1923559
3.5100002 0.1904773
3.5200002 0.2275505
3.5300002 0.1881893
3.5400002 0.1930134
3.5500002 0.1802088
3.5600002 0.1822516
3.5700002 0.1718091
3.5800002 0.1943902
3.5900002 0.1433305
3.6000001 0.1733235
3.6100001 0.1819295
3.6200001 0.1844210
3.6300001 0.1542988
3.6400001 0.1900732
3.6500001 0.2017285
3.6600001 0.1631079
3.6700001 0.2095914
3.6800001 0.1938931
3.6900001 0.2134703
3.7000003 0.2145949
3.7100003 0.2209180
3.7200003 0.1962867
3.7300003 0.1696026
3.7400002 0.2404482
3.7500002 0.1772168
3.7600002 0.1934250
3.7700002 0.1793312
3.7800002 0.1818521
3.7900002 0.2050329
3.8000002 0.1843450
3.8100002 0.1744653
3.8200002 0.1683243
3.8300002 0.1904131
3.8400002 0.2068808
3.8500001 0.1971121
3.8600001 0.1971057
3.8700001 0.1800100
3.8800001 0.1666392
3.8900001 0.1950379
3.9000001 0.1623489
3.9100001 0.1794618
3.9200001 0.1683981
3.9300003 0.1853146
3.9400003 0.2108554
3.9500003 0.1941961
3.9600003 0.1984285
3.9700003 0.1981805
3.9800003 0.2036391
3.9900002 0.2209777
4.0000000 0.1820733
4.0100002 0.1974821
4.0200000 0.1709625
4.0300002 0.2377660
4.0400000 0.2057395
4.0500002 0.2153553
4.0600004 0.1845350
4.0700002 0.2261678
4.0800004 0.1883547
4.0900002 0.1760094
4.1000004 0.2490001
4.1100001 0.2006187
4.1200004 0.2218214
4.1300001 0.2132082
4.1400003 0.2576828
4.1500001 0.1951970
4.1600003 0.2260947
4.1700001 0.1938819
4.1800003 0.1999487
4.1900001 0.2023837
4.2000003 0.2335471
4.2100000 0.2043893
4.2200003 0.2070425
4.2300000 0.1939787
4.2400002 0.2064818
4.2500000 0.1713326
4.2600002 0.2325534
4.2700000 0.1948375
4.2800002 0.1723641
4.2900004 0.1545666
4.3000002 0.1599762
4.3100004 0.1472075
4.3200002 0.1672697
4.3300004 0.1713410
4.3400002 0.1671394
4.3500004 0.1970756
4.3600001 0.1857789
4.3700004 0.2181641
4.3800001 0.1679979
4.3900003 0.1882134
4.4000001 0.1629756
4.4100003 0.1666439
4.4200001 0.2410278
4.4300003 0.2273798
4.4400001 0.1833102
4.4500003 0.1721674
4.4600000 0.2192256
4.4700003 0.1745924
4.4800000 0.1995834
4.4900002 0.1835077
4.5000000 0.2088602
4.5100002 0.2448696
4.5200000 0.2255551
4.5300002 0.2338569
4.5400004 0.1887357
4.5500002 0.1942822
4.5600004 0.2040893
4.5700002 0.1763156
4.5800004 0.1939607
4.5900002 0.2013766
4.6000004 0.2001224
4.6100001 0.1900408
4.6200004 0.2072159
4.6300001 0.2051420
4.6400003 0.2027225
4.6500001 0.2126454
4.6600003 0.1650534
4.6700001 0.2083482
4.6800003 0.1891558
4.6900001 0.2370727
4.7000003 0.2036096
4.7100000 0.2113781
4.7200003 0.2298104
4.7300000 0.1949451
4.7400002 0.1913976
4.7500000 0.1699077
4.7600002 0.1727468
4.7700005 0.1918236
4.7800002 0.1947479
4.7900004 0.2294702
4.8000002 0.2103467
4.8100004 0.2225920
4.8200002 0.2072972
4.8300004 0.1903954
4.8400002 0.2269443
4.8500004 0.1974503
4.8600001 0.1663533
4.8700004 0.1772440
4.8800001 0.2151895
4.8900003 0.2010082
4.9000001 0.2016776
4.9100003 0.1899865
4.9200001 0.1721129
4.9300003 0.1824355
4.9400001 0.1668751
4.9500003 0.1829450
4.9600000 0.2129266
4.9700003 0.2079409
4.9800000 0.2322984
4.9900002 0.1897432
5.0000000 0.1830743
5.0100002 0.1993444
5.0200005 0.1854445
5.0300002 0.2040004
5.0400004 0.1482137
5.0500002 0.2100922
5.0600004 0.1973707
5.0700002 0.1978983
5.0800004 0.2211091
5.0900002 0.2224060
5.1000004 0.2109841
5.1100001 0.1875863
5.1200004 0.1915195
5.1300001 0.1909569
5.1400003 0.2365008
5.1500001 0.2420436
5.1600003 0.2652369
5.1700001 0.2653312
5.1800003 0.2414658
5.1900001 0.2648801
5.2000003 0.2434981
5.2100000 0.2407370
5.2200003 0.2182436
5.2300000 0.2698857
5.2400002 0.2546474
5.2500005 0.2273399
5.2600002 0.2601692
5.2700005 0.2195759
5.2800002 0.1962575
5.2900004 0.2244871
5.3000002 0.2305117
5.3100004 0.2204370
5.3200002 0.2376300
5.3300004 0.1603797
5.3400002 0.1867950
5.3500004 0.2032627
5.3600001 0.2191736
5.3700004 0.1904146
5.3800001 0.2274750
5.3900003 0.2375787
5.4000001 0.2420889
5.4100003 0.2558574
5.4200001 0.2181096
5.4300003 0.2320727
5.4400001 0.2082543
5.4500003 0.2172868
5.4600000 0.2459958
5.4700003 0.1827680
5.4800005 0.2221648
5.4900002 0.1871477
5.5000005 0.2363137
5.5100002 0.2021323
5.5200005 0.2147893
5.5300002 0.2137426
5.5400004 0.2273154
5.5500002 0.2155714
5.5600004 0.2380747
5.5700002 0.2440047
5.5800004 0.1774289
5.5900002 0.2158938
5.6000004 0.2185262
5.6100001 0.2043128
5.6200004 0.2519355
5.6300001 0.2107225
5.6400003 0.1832962
5.6500001 0.1859880
5.6600003 0.2265662
5.6700001 0.2553877
5.6800003 0.2275402
5.6900001 0.2164735
5.7000003 0.2097215
5.7100000 0.1929513
5.7200003 0.1741272
5.7300005 0.1802588
5.7400002 0.1643742
5.7500005 0.1971036
5.7600002 0.1981510
5.7700005 0.1984127
5.7800002 0.2238235
5.7900004 0.2354583
5.8000002 0.1816528
5.8100004 0.1613919
5.8200002 0.1796871
5.8300004 0.1999092
5.8400002 0.2079753
5.8500004 0.2312278
5.8600001 0.1986814
5.8700004 0.2257418
5.8800001 0.2110804
5.8900003 0.1736682
5.9000001 0.2133067
5.9100003 0.1822119
5.9200001 0.1795694
5.9300003 0.1588455
5.9400001 0.2206944
5.9500003 0.1928176
5.9600005 0.2099473
5.9700003 0.2531859
5.9800005 0.2373802
5.9900002 0.2156034
6.0000005 0.2109586
6.0100002 0.2319199
6.0200005 0.2380652
6.0300002 0.2357082
6.0400004 0.2194839
6.0500002 0.2285314
6.0600004 0.2142444
6.0700002 0.1915093
6.0800004 0.1604586
6.0900002 0.1682214
6.1000004 0.2149717
6.1100001 0.1662379
6.1200004 0.1882809
6.1300001 0.2283878
6.1400003 0.1836845
6.1500001 0.1802786
6.1600003 0.2018705
6.1700001 0.1580828
6.1800003 0.1912890
6.1900001 0.1896954
6.2000003 0.2088341
6.2100005 0.2038653
6.2200003 0.2084030
6.2300005 0.2050870
6.2400002 0.2325557
6.2500005 0.2069685
6.2600002 0.1838531
6.2700005 0.1957579
6.2800002 0.1967429
6.2900004 0.1509128
6.3000002 0.2083766
6.3100004 0.2195240
6.3200002 0.2261129
6.3300004 0.1918107
6.3400002 0.2277718
6.3500004 0.1577538
6.3600001 0.1913076
6.3700004 0.1947338
6.3800001 0.1991350
6.3900003 0.1719538
6.4000001 0.1696255
6.4100003 0.1602196
6.4200001 0.1884732
6.4300003 0.1526157
6.4400005 0.2167003
6.4500003 0.1918648
6.4600005 0.1760608
6.4700003 0.1868454
6.4800005 0.1652372
6.4900002 0.1868670
6.5000005 0.1853072
6.5100002 0.1726343
6.5200005 0.1809050
6.5300002 0.1751843
6.5400004 0.1860485
6.5500002 0.2072956
6.5600004 0.1821031
6.5700002 0.1389295
6.5800004 0.1691097
6.5900002 0.1912127
6.6000004 0.1644433
6.6100001 0.1661468
6.6200004 0.1956550
6.6300001 0.1650293
6.6400003 0.1569060
6.6500001 0.1468892
6.6600003 0.1929121
6.6700006 0.2027656
6.6800003 0.2209542
6.6900005 0.1559890
6.7000003 0.1897468
6.7100005 0.1590312
6.7200003 0.1992588
6.7300005 0.2149943
6.7400002 0.1953319
6.7500005 0.1596941
6.7600002 0.2158388
6.7700005 0.1779883
6.7800002 0.1996876
6.7900004 0.1718962
6.8000002 0.2187886
6.8100004 0.2048694
6.8200002 0.1970664
6.8300004 0.2245813
6.8400002 0.1762370
6.8500004 0.2158351
6.8600001 0.1767638
6.8700004 0.1794210
6.8800001 0.2190962
6.8900003 0.2065679
6.9000001 0.2203612
6.9100003 0.2017154
6.9200006 0.2384982
6.9300003 0.2066306
6.9400005 0.1961008
6.9500003 0.1940921
6.9600005 0.2094703
6.9700003 0.1824562
6.9800005 0.2073125
6.9900002 0.2065088
7.0000005 0.1836292
7.0100002 0.1994188
7.0200005 0.2192445
7.0300002 0.2168803
7.0400004 0.2403834
7.0500002 0.2340431
7.0600004 0.1571651
7.0700002 0.1599098
7.0800004 0.2031456
7.0900002 0.1633022
7.1000004 0.2062441
7.1100001 0.2036246
7.1200004 0.1901668
7.1300001 0.1925072
7.1400003 0.1587503
7.1500006 0.1939402
7.1600003 0.2125269
7.1700006 0.1959155
7.1800003 0.2197696
7.1900005 0.1955743
7.2000003 0.1770065
7.2100005 0.1662215
7.2200003 0.2590800
7.2300005 0.1880464
7.2400002 0.1951602
7.2500005 0.2511880
7.2600002 0.2279428
7.2700005 0.2031466
7.2800002 0.2116538
7.2900004 0.2428687
7.3000002 0.1556875
7.3100004 0.2089359
7.3200002 0.1797936
7.3300004 0.2029023
7.3400002 0.1891149
7.3500004 0.1604104
7.3600001 0.1657932
7.3700004 0.1797166
7.3800001 0.2145684
7.3900003 0.2023071
7.4000006 0.2097516
7.4100003 0.1856515
7.4200006 0.1841214
7.4300003 0.1565579
7.4400005 0.1752815
7.4500003 0.1783226
7.4600005 0.1863267
7.4700003 0.1739783
7.4800005 0.1947386
7.4900002 0.2179634
7.5000005 0.1192425
7.5100002 0.2010051
7.5200005 0.2079740
7.5300002 0.1907089
7.5400004 0.1895903
7.5500002 0.2023422
7.5600004 0.1996208
7.5700002 0.2591029
7.5800004 0.2138713
7.5900002 0.2318793
7.6000004 0.2288122
7.6100001 0.2036747
7.6200004 0.1713456
7.6300006 0.2035116
7.6400003 0.1911972
7.6500006 0.2216764
7.6600003 0.2443387
7.6700006 0.2979121
7.6800003 0.1929646
7.6900005 0.2158864
7.7000003 0.2501877
7.7100005 0.2462744
7.7200003 0.2389268
7.7300005 0.2264742
7.7400002 0.2012593
7.7500005 0.1756466
7.7600002 0.2042815
7.7700005 0.2725794
7.7800002 0.2452502
7.7900004 0.2214479
7.8000002 0.2553639
7.8100004 0.2434160
7.8200002 0.2666976
7.8300004 0.2515285
7.8400002 0.2582071
7.8500004 0.1943444
7.8600006 0.1729038
7.8700004 0.2294395
7.8800006 0.2226352
7.8900003 0.1837553
7.9000006 0.1703717
7.9100003 0.2024430
7.9200006 0.1743917
7.9300003 0.2172794
7.9400005 0.2161560
7.9500003 0.1958225
7.9600005 0.1874734
7.9700003 0.2076018
7.9800005 0.2115681
7.9900002 0.2045078
8.0000000 0.2260065
8.0100002 0.2087253
8.0200005 0.2046523
8.0300007 0.2162662
8.0400000 0.1789622
8.0500002 0.1744547
8.0600004 0.1724539
8.0700006 0.1924952
8.0799999 0.1711170
8.0900002 0.1482010
8.1000004 0.1720886
8.1100006 0.1898132
8.1200008 0.1721256
8.1300001 0.1849214
8.1400003 0.1504644
8.1500006 0.1899567
8.1600008 0.1598895
8.1700001 0.1836450
8.1800003 0.1842471
8.1900005 0.1601190
8.2000008 0.1745364
8.2100000 0.2280320
8.2200003 0.1867398
8.2300005 0.1589931
8.2400007 0.1669072
8.2500000 0.1447144
8.2600002 0.1703775
8.2700005 0.1763433
8.2800007 0.2055925
8.2900000 0.1753613
8.3000002 0.1513668
8.3100004 0.1866108
8.3200006 0.1704554
8.3299999 0.1865821
8.3400002 0.1843663
8.3500004 0.2181379
8.3600006 0.1306476
8.3700008 0.1357303
8.3800001 0.1615448
8.3900003 0.1947512
8.4000006 0.1707590
8.4100008 0.1820716
8.4200001 0.1437341
8.4300003 0.1759913
8.4400005 0.1708969
8.4500008 0.1901893
8.4600000 0.1995224
8.4700003 0.2030464
8.4800005 0.1985061
8.4900007 0.1923051
8.5000000 0.1891497
8.5100002 0.2142829
8.5200005 0.2150820
8.5300007 0.1931648
8.5400000 0.2085530
8.5500002 0.1815754
8.5600004 0.2219355
8.5700006 0.1914311
8.5800009 0.2095603
8.5900002 0.2051293
8.6000004 0.1489686
8.6100006 0.1901346
8.6200008 0.2051431
8.6300001 0.2008087
8.6400003 0.2328590
8.6500006 0.1940046
8.6600008 0.2020559
8.6700001 0.2226457
8.6800003 0.2341173
8.6900005 0.2103848
8.7000008 0.2508002
8.7100000 0.2408277
8.7200003 0.2238450
8.7300005 0.2248556
8.7400007 0.2427698
8.7500000 0.2015098
8.7600002 0.1898728
8.7700005 0.2072633
8.7800007 0.2066415
8.7900000 0.2257621
8.8000002 0.2143953
8.8100004 0.2223876
8.8200006 0.2412411
8.8300009 0.2545941
8.8400002 0.2271881
8.8500004 0.2194808
8.8600006 0.2339842
8.8700008 0.2003473
8.8800001 0.2338907
8.8900003 0.2286901
8.9000006 0.2081625
8.9100008 0.1611234
8.9200001 0.2024281
8.9300003 0.2522483
8.9400005 0.2398578
8.9500008 0.2254210
8.9600000 0.2507278
8.9700003 0.2031430
8.9800005 0.1847023
8.9900007 0.2358802
9.0000000 0.2358206
9.0100002 0.2154601
9.0200005 0.1958628
9.0300007 0.1846839
9.0400000 0.2068445
9.0500002 0.2124440
9.0600004 0.2043205
9.0700006 0.2061157
9.0800009 0.2396264
9.0900002 0.2029356
9.1000004 0.2332331
9.1100006 0.2384908
9.1200008 0.1974567
9.1300001 0.1630334
9.1400003 0.2140343
9.1500006 0.1920267
9.1600008 0.2506371
9.1700001 0.2001187
9.1800003 0.1772473
9.1900005 0.2044703
9.2000008 0.2115971
9.2100000 0.2174973
9.2200003 0.2177888
9.2300005 0.1816316
9.2400007 0.1904829
9.2500000 0.1715503
9.2600002 0.2066794
9.2700005 0.2355817
9.2800007 0.1647191
9.2900009 0.1976725
9.3000002 0.2134610
9.3100004 0.2239264
9.3200006 0.2349969
9.3300009 0.1988749
9.3400002 0.2008243
9.3500004 0.1884739
9.3600006 0.1731796
9.3700008 0.2349275
9.3800001 0.2225137
9.3900003 0.2065479
9.4000006 0.2151722
9.4100008 0.1747037
9.4200001 0.2089300
9.4300003 0.1726167
9.4400005 0.1772857
9.4500008 0.1707785
9.4600000 0.2296554
9.4700003 0.2198746
9.4800005 0.2096713
9.4900007 0.1978873
9.5000000 0.2103449
9.5100002 0.2241943
9.5200005 0.1902665
9.5300007 0.2276834
9.5400009 0.2400528
9.5500002 0.2028251
9.5600004 0.2091174
9.5700006 0.1683218
9.5800009 0.1816359
9.5900002 0.2188363
9.6000004 0.2402268
9.6100006 0.2134958
9.6200008 0.2218388
9.6300001 0.2027273
9.6400003 0.1596666
9.6500006 0.1767107
9.6600008 0.2006021
9.6700001 0.2171036
9.6800003 0.1902586
9.6900005 0.1821396
9.7000008 0.1953910
9.7100000 0.1534307
9.7200003 0.1717457
9.7300005 0.1978592
9.7400007 0.1626064
9.7500000 0.1907232
9.7600002 0.1943162
9.7700005 0.2083765
9.7800007 0.1977198
9.7900009 0.2181622
9.8000002 0.2520464
9.8100004 0.1867179
9.8200006 0.1986305
9.8300009 0.1675110
9.8400002 0.1888687
9.8500004 0.1497829
9.8600006 0.1931416
9.8700008 0.2149994
9.8800001 0.2114149
9.8900003 0.2268781
9.9000006 0.2042639
9.9100008 0.1894727
9.9200001 0.2038045
9.9300003 0.1969772
9.9400005 0.2238555
9.9500008 0.1922310
9.9600000 0.2188284
9.9700003 0.2378360
9.9800005 0.2164568
9.9900007 0.2290507
10.0000000 0.2144182
10.0100002 0.2447506
10.0200005 0.2207806
10.0300007 0.2079063
10.0400009 0.2276823
10.0500002 0.2104116
10.0600004 0.2039579
10.0700006 0.2122170
10.0800009 0.2148442
10.0900002 0.2163773
10.1000004 0.1826907
10.1100006 0.2343137
10.1200008 0.2169997
10.1300001 0.2167360
10.1400003 0.2090901
10.1500006 0.1995588
10.1600008 0.2149253
10.1700001 0.1834001
10.1800003 0.1867767
10.1900005 0.1827900
10.2000008 0.2142066
10.2100000 0.1678375
10.2200003 0.1914872
10.2300005 0.2144012
10.2400007 0.1851384
10.2500010 0.2375516
10.2600002 0.2529838
10.2700005 0.2702509
10.2800007 0.2123099
10.2900009 0.2252685
10.3000002 0.2301593
10.3100004 0.2452225
10.3200006 0.2438010
10.3300009 0.2246237
10.3400002 0.2070210
10.3500004 0.1822464
10.3600006 0.1997017
10.3700008 0.2124275
10.3800001 0.2211949
10.3900003 0.1982799
10.4000006 0.2017536
10.4100008 0.2252081
10.4200001 0.2270709
10.4300003 0.2274513
10.4400005 0.1843495
10.4500008 0.1761402
10.4600000 0.1802522
10.4700003 0.2018973
10.4800005 0.2023319
10.4900007 0.1727310
10.5000010 0.1993465
10.5100002 0.1816951
10.5200005 0.1937403
10.5300007 0.1924422
10.5400009 0.1855017
10.5500002 0.1789266
10.5600004 0.1703294
10.5700006 0.1757108
10.5800009 0.1994326
10.5900002 0.1787369
10.6000004 0.2050803
10.6100006 0.2167485
10.6200008 0.1962707
10.6300001 0.2118136
10.6400003 0.1728567
10.6500006 0.1966364
10.6600008 0.2237048
10.6700001 0.2131388
10.6800003 0.2007604
10.6900005 0.1700509
10.7000008 0.1750228
10.7100000 0.2274671
10.7200003 0.1881813
10.7300005 0.1658456
10.7400007 0.1825279
10.7500010 0.1599757
10.7600002 0.1954427
10.7700005 0.1940408
10.7800007 0.2245855
10.7900009 0.1829420
10.8000002 0.1785434
10.8100004 0.1522391
10.8200006 0.1730051
10.8300009 0.1821499
10.8400002 0.1782740
10.8500004 0.1972975
10.8600006 0.1939617
10.8700008 0.1865822
10.8800001 0.1894982
10.8900003 0.1960245
10.9000006 0.1840976
10.9100008 0.2062245
10.9200001 0.1834042
10.9300003 0.1984976
10.9400005 0.1846528
10.9500008 0.1995350
10.9600010 0.1879790
10.9700003 0.1901461
10.9800005 0.1785131
10.9900007 0.1807597
11.0000010 0.1842292
11.0100002 0.1908901
11.0200005 0.1923439
11.0300007 0.1906511
11.0400009 0.2030889
11.0500002 0.1723712
11.0600004 0.1839426
11.0700006 0.2226105
11.0800009 0.1833692
11.0900002 0.1590842
11.1000004 0.1859245
11.1100006 0.1783912
11.1200008 0.1903277
11.1300001 0.1521056
11.1400003 0.1793428
11.1500006 0.1680872
11.1600008 0.2042873
11.1700001 0.1723355
11.1800003 0.1781810
11.1900005 0.1921692
11.2000008 0.2063978
11.2100010 0.1724193
11.2200003 0.2152665
11.2300005 0.2565656
11.2400007 0.2510547
11.2500010 0.2166581
11.2600002 0.2593449
11.2700005 0.1968645
11.2800007 0.1669294
11.2900009 0.1920817
11.3000002 0.1914013
11.3100004 0.1747705
11.3200006 0.1719842
11.3300009 0.1652266
11.3400002 0.1870435
11.3500004 0.1931578
11.3600006 0.1992996
11.3700008 0.1882703
11.3800001 0.1545452
11.3900003 0.1296078
11.4000006 0.2141601
11.4100008 0.1936110
11.4200001 0.2085401
11.4300003 0.2106121
11.4400005 0.1664235
11.4500008 0.1659877
11.4600010 0.2011312
11.4700003 0.1615600
11.4800005 0.1989841
11.4900007 0.2054194
11.5000010 0.1803081
11.5100002 0.2069214
11.5200005 0.1991145
11.5300007 0.2040453
11.5400009 0.2015716
11.5500002 0.1907703
11.5600004 0.1757955
11.5700006 0.1980567
11.5800009 0.2040662
11.5900002 0.1854472
11.6000004 0.2066202
11.6100006 0.1756264
11.6200008 0.1439557
11.6300001 0.1866163
11.6400003 0.1888825
11.6500006 0.2147717
11.6600008 0.2252634
11.6700010 0.2210490
11.6800003 0.2467076
11.6900005 0.2516769
11.7000008 0.2212234
11.7100010 0.1907323
11.7200003 0.1863889
11.7300005 0.2180415
11.7400007 0.2704507
11.7500010 0.2228403
11.7600002 0.2063469
11.7700005 0.2041330
11.7800007 0.2192345
11.7900009 0.1693113
11.8000002 0.1821183
11.8100004 0.1820084
11.8200006 0.1997741
11.8300009 0.1671421
11.8400002 0.1598465
11.8500004 0.1848036
11.8600006 0.1800932
11.8700008 0.1619403
11.8800001 0.1667901
11.8900003 0.1889454
11.9000006 0.1987729
11.9100008 0.1517121
11.9200010 0.2092005
11.9300003 0.1556927
11.9400005 0.1779747
11.9500008 0.1831467
11.9600010 0.1796252
11.9700003 0.1444387
11.9800005 0.1728511
11.9900007 0.1618883
12.0000010 0.1775029
12.0100002 0.1994840
12.0200005 0.2331415
12.0300007 0.2193279
12.0400009 0.2046171
12.0500002 0.2022066
12.0600004 0.1788528
12.0700006 0.1970231
12.0800009 0.1941698
12.0900002 0.1946230
12.1000004 0.2126458
12.1100006 0.1747410
12.1200008 0.2030514
12.1300001 0.1802975
12.1400003 0.2169162
12.1500006 0.1925112
12.1600008 0.2275535
12.1700010 0.2211023
12.1800003 0.1926640
12.1900005 0.1744537
12.2000008 0.2034704
12.2100010 0.2177696
12.2200003 0.1948679
12.2300005 0.2193451
12.2400007 0.1959489
12.2500010 0.2361248
12.2600002 0.2155546
12.2700005 0.2260661
12.2800007 0.2246996
12.2900009 0.2451530
12.3000002 0.2717955
12.3100004 0.2691496
12.3200006 0.2347705
12.3300009 0.2092785
12.3400002 0.2343610
12.3500004 0.2358587
12.3600006 0.1983746
12.3700008 0.2052596
12.3800001 0.1883691
12.3900003 0.1926082
12.4000006 0.1987296
12.4100008 0.2062685
12.4200010 0.2129987
12.4300003 0.1783429
12.4400005 0.1856815
12.4500008 0.1928962
12.4600010 0.1936870
12.4700003 0.1949595
12.4800005 0.2137431
12.4900007 0.2047751
12.5000010 0.1747115
12.5100002 0.2192324
12.5200005 0.2166459
12.5300007 0.1985036
12.5400009 0.1824184
12.5500002 0.1671337
12.5600004 0.1912963
12.5700006 0.2143980
12.5800009 0.1930185
12.5900002 0.2049392
12.6000004 0.2070238
12.6100006 0.2088354
12.6200008 0.1682850
12.6300011 0.1950278
12.6400003 0.2023915
12.6500006 0.2349481
12.6600008 0.2420757
12.6700010 0.2032611
12.6800003 0.2134673
12.6900005 0.2457098
12.7000008 0.2335544
12.7100010 0.2541914
12.7200003 0.2777161
12.7300005 0.2177294
12.7400007 0.2326269
12.7500010 0.1914136
12.7600002 0.1813506
12.7700005 0.1852789
12.7800007 0.2041892
12.7900009 0.2187182
12.8000002 0.2344429
12.8100004 0.2003930
12.8200006 0.1815991
12.8300009 0.1807647
12.8400002 0.1934974
12.8500004 0.1978996
12.8600006 0.1776598
12.8700008 0.1871092
12.8800011 0.1785299
12.8900003 0.1662969
12.9000006 0.2116160
12.9100008 0.2072882
12.9200010 0.2067042
12.9300003 0.1734560
12.9400005 0.1885137
12.9500008 0.1810820
12.9600010 0.1783777
12.9700003 0.2221086
12.9800005 0.2166581
12.9900007 0.2406481
13.0000010 0.1589246
13.0100002 0.2060716
13.0200005 0.2021928
13.0300007 0.2136330
13.0400009 0.2303610
13.0500002 0.2097306
13.0600004 0.2096387
13.0700006 0.1948756
13.0800009 0.2150055
13.0900002 0.2069952
13.1000004 0.2126285
13.1100006 0.1715244
13.1200008 0.2007563
13.1300011 0.2245550
13.1400003 0.2094847
13.1500006 0.1834530
13.1600008 0.1926403
13.1700010 0.2125072
13.1800003 0.1771498
13.1900005 0.2126846
13.2000008 0.2029113
13.2100010 0.1823726
13.2200003 0.1872143
13.2300005 0.2149791
13.2400007 0.2320789
13.2500010 0.2248690
13.2600002 0.2284463
13.2700005 0.2443514
13.2800007 0.2394930
13.2900009 0.2328642
13.3000002 0.2671041
13.3100004 0.2638290
13.3200006 0.2503468
13.3300009 0.1979158
13.3400011 0.2121462
13.3500004 0.2392040
13.3600006 0.2594303
13.3700008 0.2338649
13.3800011 0.2285989
13.3900003 0.2688669
13.4000006 0.2564311
13.4100008 0.2336242
13.4200010 0.2587426
13.4300003 0.2042310
13.4400005 0.1598762
13.4500008 0.1987535
13.4600010 0.2040474
13.4700003 0.1631544
13.4800005 0.1579803
13.4900007 0.1621089
13.5000010 0.2530298
13.5100002 0.2254981
13.5200005 0.1953091
13.5300007 0.2134103
13.5400009 0.2257475
13.5500002 0.2783390
13.5600004 0.2366905
13.5700006 0.1842827
13.5800009 0.2035095
13.5900011 0.1661682
13.6000004 0.1477135
13.6100006 0.1518787
13.6200008 0.1897523
13.6300011 0.1659114
13.6400003 0.1717137
13.6500006 0.2003221
13.6600008 0.2563814
13.6700010 0.1993558
13.6800003 0.2193609
13.6900005 0.2347905
13.7000008 0.2154720
13.7100010 0.2083558
13.7200003 0.1900201
13.7300005 0.2158086
13.7400007 0.1855753
13.7500010 0.2304641
13.7600002 0.1977011
13.7700005 0.1885342
13.7800007 0.1892436
13.7900009 0.1722098
13.8000002 0.1692906
13.8100004 0.2286281
13.8200006 0.1792281
13.8300009 0.2034650
13.8400011 0.2021263
13.8500004 0.2116324
13.8600006 0.1530889
13.8700008 0.1784343
13.8800011 0.1747083
13.8900003 0.1618010
13.9000006 0.1868900
13.9100008 0.1761296
13.9200010 0.2128689
13.9300003 0.2219154
13.9400005 0.2243294
13.9500008 0.2186190
13.9600010 0.2177941
13.9700003 0.2314189
13.9800005 0.1971927
13.9900007 0.2328136
14.0000010 0.2427206
14.0100002 0.2467892
14.0200005 0.2378499
14.0300007 0.2001179
14.0400009 0.1772867
14.0500002 0.1986898
14.0600004 0.1961167
14.0700006 0.2022790
14.0800009 0.2127306
14.0900011 0.2472186
14.1000004 0.2302070
14.1100006 0.2591981
14.1200008 0.2220250
14.1300011 0.2562129
14.1400003 0.2498668
14.1500006 0.2219140
14.1600008 0.2068824
14.1700010 0.2179000
14.1800003 0.2323959
14.1900005 0.2335702
14.2000008 0.2726052
14.2100010 0.2690977
14.2200003 0.1858719
14.2300005 0.1744806
14.2400007 0.2111973
14.2500010 0.2141510
14.2600002 0.2255732
14.2700005 0.2034033
14.2800007 0.2465594
14.2900009 0.2410462
14.3000011 0.2385168
14.3100004 0.2638643
14.3200006 0.2396129
14.3300009 0.2162414
14.3400011 0.2519460
14.3500004 0.2199726
14.3600006 0.2073106
14.3700008 0.2295448
14.3800011 0.2009314
14.3900003 0.2175643
14.4000006 0.1760757
14.4100008 0.1792755
14.4200010 0.1778090
14.4300003 0.1992376
14.4400005 0.1987897
14.4500008 0.1996361
14.4600010 0.2096047
14.4700003 0.1671992
14.4800005 0.1989968
14.4900007 0.1804284
14.5000010 0.2044823
14.5100002 0.2098896
14.5200005 0.2268039
14.5300007 0.1867305
14.5400009 0.2225603
14.5500011 0.2111228
14.5600004 0.2557541
14.5700006 0.2016667
14.5800009 0.1978013
14.5900011 0.2014841
14.6000004 0.1903522
14.6100006 0.2053262
14.6200008 0.2233511
14.6300011 0.1955573
14.6400003 0.2312742
14.6500006 0.2313922
14.6600008 0.1994044
14.6700010 0.1897383
14.6800003 0.2031768
14.6900005 0.2066244
14.7000008 0.2081788
14.7100010 0.2604859
14.7200003 0.2351149
14.7300005 0.2124152
14.7400007 0.2644195
14.7500010 0.2339073
14.7600002 0.2581942
14.7700005 0.2349279
14.7800007 0.2483918
14.7900009 0.2089342
14.8000011 0.2194924
14.8100004 0.1857018
14.8200006 0.2032914
14.8300009 0.2258402
14.8400011 0.2200856
14.8500004 0.1913088
14.8600006 0.2078096
14.8700008 0.2334224
14.8800011 0.2142019
14.8900003 0.1757922
14.9000006 0.1913942
14.9100008 0.1284548
14.9200010 0.1849148
14.9300003 0.2183478
14.9400005 0.2158225
14.9500008 0.1953125
14.9600010 0.2029677
14.9700003 0.1933337
14.9800005 0.1659429
14.9900007 0.1944481
15.0000010 0.2167713
15.0100012 0.2231799
15.0200005 0.2275222
15.0300007 0.1968376
15.0400009 0.2098473
15.0500011 0.1618771
15.0600004 0.1770101
15.0700006 0.1950968
15.0800009 0.1806891
15.0900011 0.2090861
15.1000004 0.1637606
15.1100006 0.2097474
15.1200008 0.1936660
15.1300011 0.1952686
15.1400003 0.1366120
15.1500006 0.1764426
15.1600008 0.1794884
15.1700010 0.1692843
15.1800003 0.1668434
15.1900005 0.1711974
15.2000008 0.1746942
15.2100010 0.1746683
15.2200003 0.1640613
15.2300005 0.1717892
15.2400007 0.1926569
15.2500010 0.1716356
15.2600012 0.2255900
15.2700005 0.2396037
15.2800007 0.1719009
15.2900009 0.2207073
15.3000011 0.1699615
15.3100004 0.1899077
15.3200006 0.2054062
15.3300009 0.2237486
15.3400011 0.2389377
15.3500004 0.2312816
15.3600006 0.2477534
15.3700008 0.2006261
15.3800011 0.2032440
15.3900003 0.2263510
15.4000006 0.2091709
15.4100008 0.2088662
15.4200010 0.2064656
15.4300003 0.2228400
15.4400005 0.2125530
15.4500008 0.1854295
15.4600010 0.2261435
15.4700003 0.1995123
15.4800005 0.2091312
15.4900007 0.2326283
15.5000010 0.2239666
15.5100012 0.2063215
15.5200005 0.1966119
15.5300007 0.1934916
15.5400009 0.1955673
15.5500011 0.2188589
15.5600004 0.1949632
15.5700006 0.1706358
15.5800009 0.1776608
15.5900011 0.1908132
15.6000004 0.1572003
15.6100006 0.1992092
15.6200008 0.1747922
15.6300011 0.1937257
15.6400003 0.2499130
15.6500006 0.2346782
15.6600008 0.2519792
15.6700010 0.2281700
15.6800003 0.2055100
15.6900005 0.2267246
15.7000008 0.2098919
15.7100010 0.2113155
15.7200012 0.1959672
15.7300005 0.1923779
15.7400007 0.2042432
15.7500010 0.1992326
15.7600012 0.2258304
15.7700005 0.1994138
15.7800007 0.2201956
15.7900009 0.2396220
15.8000011 0.2438178
15.8100004 0.2236077
15.8200006 0.2253462
15.8300009 0.2341910
15.8400011 0.2034942
15.8500004 0.1909408
15.8600006 0.2141760
15.8700008 0.2072060
15.8800011 0.2272107
15.8900003 0.1947763
15.9000006 0.2360694
15.9100008 0.2259778
15.9200010 0.2169186
15.9300003 0.2204992
15.9400005 0.1611163
15.9500008 0.1867473
15.9600010 0.1905070
15.9700012 0.2101819
15.9800005 0.1942274
15.9900007 0.2181750
16.0000000 0.2068205
16.0100002 0.2304236
16.0200005 0.2126632
16.0300007 0.2288906
16.0400009 0.2058010
16.0500011 0.1935900
16.0600014 0.2198118
16.0700016 0.2229159
16.0799999 0.2306180
16.0900002 0.2257603
16.1000004 0.2159993
16.1100006 0.2136804
16.1200008 0.2142551
16.1300011 0.2400349
16.1400013 0.2000087
16.1500015 0.1873184
16.1599998 0.1931693
16.1700001 0.1719703
16.1800003 0.1966498
16.1900005 0.2003751
16.2000008 0.2432813
16.2100010 0.2149656
16.2200012 0.1863975
16.2300014 0.1822324
16.2400017 0.1596046
16.2500000 0.1692846
16.2600002 0.1643469
16.2700005 0.1809652
16.2800007 0.1941164
16.2900009 0.2147611
16.3000011 0.2209495
16.3100014 0.1970984
16.3200016 0.1671919
16.3299999 0.2011477
16.3400002 0.1978872
16.3500004 0.1835539
16.3600006 0.2040421
16.3700008 0.2004574
16.3800011 0.2069656
16.3900013 0.1932438
16.4000015 0.2096214
16.4099998 0.1862114
16.4200001 0.1732963
16.4300003 0.1810109
16.4400005 0.1761376
16.4500008 0.1937004
16.4600010 0.2083359
16.4700012 0.2376319
16.4800014 0.2100066
16.4900017 0.2109444
16.5000000 0.2278062
16.5100002 0.2187957
16.5200005 0.2063310
16.5300007 0.2059657
16.5400009 0.2135209
16.5500011 0.2025693
16.5600014 0.2502680
16.5700016 0.2169451
16.5799999 0.2432593
16.5900002 0.2586112
16.6000004 0.2437839
16.6100006 0.2202426
16.6200008 0.2433250
16.6300011 0.2173574
16.6400013 0.2257737
16.6500015 0.2429270
16.6599998 0.1832854
16.6700001 0.2089411
16.6800003 0.2125534
16.6900005 0.1970540
16.7000008 0.2135385
16.7100010 0.2136729
16.7200012 0.2359843
16.7300014 0.2099092
16.7400017 0.2078454
16.7500000 0.2251391
16.7600002 0.2223297
16.7700005 0.1941781
16.7800007 0.2175503
16.7900009 0.1978501
16.8000011 0.1775312
16.8100014 0.1620958
16.8200016 0.1741485
16.8299999 0.1322180
16.8400002 0.2047040
16.8500004 0.1885273
16.8600006 0.2089352
16.8700008 0.1962241
16.8800011 0.1879309
16.8900013 0.1895486
16.9000015 0.1734961
16.9100018 0.2147045
16.9200001 0.2309180
16.9300003 0.2176500
16.9400005 0.1857628
16.9500008 0.2030828
16.9600010 0.1892659
16.9700012 0.2083864
16.9800014 0.2475118
16.9900017 0.2141447
17.0000000 0.2004749
17.0100002 0.2212838
17.0200005 0.2481240
17.0300007 0.1785711
17.0400009 0.2407349
17.0500011 0.1731546
17.0600014 0.1839699
17.0700016 0.1719452
17.0799999 0.2134724
17.0900002 0.1827184
17.1000004 0.1891638
17.1100006 0.1751246
17.1200008 0.2249056
17.1300011 0.1863960
17.1400013 0.1774188
17.1500015 0.2053712
17.1600018 0.2420547
17.1700001 0.2079608
17.1800003 0.2007908
17.1900005 0.1644870
17.2000008 0.1722621
17.2100010 0.1946654
17.2200012 0.2161610
17.2300014 0.2241263
17.2400017 0.2406032
17.2500000 0.2442358
17.2600002 0.1847686
17.2700005 0.1840631
17.2800007 0.2137506
17.2900009 0.2217807
17.3000011 0.2066695
17.3100014 0.1775420
17.3200016 0.1840947
17.3299999 0.2013174
17.3400002 0.2074211
17.3500004 0.2077476
17.3600006 0.1798169
17.3700008 0.2102759
17.3800011 0.1885218
17.3900013 0.1892731
17.4000015 0.1674668
17.4100018 0.1883419
17.4200001 0.2064851
17.4300003 0.2057154
17.4400005 0.1909802
17.4500008 0.1934653
17.4600010 0.2104506
17.4700012 0.2469136
17.4800014 0.2029151
17.4900017 0.2155453
17.5000000 0.2266375
17.5100002 0.2081406
17.5200005 0.1946807
17.5300007 0.2468733
17.5400009 0.1873530
17.5500011 0.2054276
17.5600014 0.2247639
17.5700016 0.2119993
17.5799999 0.2194128
17.5900002 0.2139428
17.6000004 0.2531613
17.6100006 0.2067613
17.6200008 0.2072220
17.6300011 0.2178358
17.6400013 0.2152066
17.6500015 0.1954625
17.6600018 0.1939953
17.6700001 0.2092948
17.6800003 0.2116038
17.6900005 0.1930478
17.7000008 0.2386780
17.7100010 0.1790982
17.7200012 0.2581663
17.7300014 0.1890330
17.7400017 0.1930560
17.7500000 0.2095672
17.7600002 0.2344237
17.7700005 0.1959873
17.7800007 0.1926669
17.7900009 0.2092363
17.8000011 0.2343799
17.8100014 0.2139910
17.8200016 0.2713532
17.8299999 0.2168652
17.8400002 0.2156997
17.8500004 0.2136731
17.8600006 0.2189119
17.8700008 0.2506926
17.8800011 0.2972660
17.8900013 0.2286234
17.9000015 0.1761428
17.9100018 0.1984372
17.9200001 0.2266805
17.9300003 0.2429325
17.9400005 0.1908708
17.9500008 0.1739395
17.9600010 0.1836611
17.9700012 0.1545894
17.9800014 0.1814854
17.9900017 0.1918998
18.0000000 0.1718774
18.0100002 0.2073264
18.0200005 0.2039375
18.0300007 0.2082189
18.0400009 0.1816842
18.0500011 0.2226763
18.0600014 0.2099074
18.0700016 0.2142034
18.0799999 0.2042481
18.0900002 0.2021284
18.1000004 0.1946019
18.1100006 0.2138322
18.1200008 0.1807044
18.1300011 0.2162270
18.1400013 0.2067488
18.1500015 0.2554219
18.1600018 0.2142732
18.1700001 0.2245788
18.1800003 0.2051674
18.1900005 0.2099049
18.2000008 0.2315476
18.2100010 0.1956024
18.2200012 0.2350890
18.2300014 0.1934153
18.2400017 0.2034788
18.2500000 0.1718233
18.2600002 0.1972526
18.2700005 0.2060768
18.2800007 0.2175345
18.2900009 0.2175914
18.3000011 0.1953965
18.3100014 0.2013814
18.3200016 0.2000243
18.3299999 0.2142010
18.3400002 0.1983450
18.3500004 0.2580766
18.3600006 0.2196590
18.3700008 0.1856255
18.3800011 0.2096921
18.3900013 0.2199232
18.4000015 0.2009927
18.4100018 0.1990725
18.4200001 0.1696673
18.4300003 0.1741865
18.4400005 0.2137346
18.4500008 0.1875716
18.4600010 0.2302746
18.4700012 0.1697650
18.4800014 0.1982435
18.4900017 0.1703360
18.5000000 0.1988011
18.5100002 0.1533468
18.5200005 0.1691820
18.5300007 0.1860753
18.5400009 0.1680650
18.5500011 0.2115484
18.5600014 0.1792919
18.5700016 0.1957711
18.5800018 0.2227739
18.5900002 0.2145205
18.6000004 0.2010583
18.6100006 0.1999018
18.6200008 0.1819229
18.6300011 0.2134828
18.6400013 0.1957521
18.6500015 0.1932408
18.6600018 0.2448375
18.6700001 0.2254398
18.6800003 0.2391713
18.6900005 0.2056960
18.7000008 0.2260274
18.7100010 0.1925524
18.7200012 0.2180724
18.7300014 0.2374370
18.7400017 0.2490685
18.7500000 0.2151805
18.7600002 0.2420845
18.7700005 0.2168077
18.7800007 0.2036542
18.7900009 0.2218925
18.8000011 0.2473066
18.8100014 0.2194855
18.8200016 0.3049748
18.8300018 0.2231110
18.8400002 0.2483148
18.8500004 0.2233100
18.8600006 0.2132890
18.8700008 0.1892136
18.8800011 0.2201430
18.8900013 0.2262304
18.9000015 0.1923834
18.9100018 0.2432964
18.9200001 0.2441725
18.9300003 0.2378929
18.9400005 0.2177778
18.9500008 0.2286692
18.9600010 0.1979917
18.9700012 0.2002729
18.9800014 0.1858654
18.9900017 0.2114772
19.0000000 0.2313522
19.0100002 0.2007359
19.0200005 0.2151473
19.0300007 0.1931713
19.0400009 0.1939405
19.0500011 0.1749120
19.0600014 0.1856838
19.0700016 0.1785722
19.0800018 0.2017170
19.0900002 0.2319588
19.1000004 0.2287082
19.1100006 0.1917628
19.1200008 0.1637298
19.1300011 0.1523061
19.1400013 0.2008538
19.1500015 0.1813941
19.1600018 0.1857121
19.1700001 0.1661926
19.1800003 0.1912318
19.1900005 0.2027143
19.2000008 0.1989326
19.2100010 0.1763761
19.2200012 0.1884646
19.2300014 0.1764129
19.2400017 0.1883127
19.2500000 0.1847735
19.2600002 0.1818095
19.2700005 0.1939601
19.2800007 0.1820908
19.2900009 0.2451196
19.3000011 0.1934240
19.3100014 0.1955148
19.3200016 0.2032996
19.3300018 0.1644098
19.3400002 0.2153524
19.3500004 0.1782356
19.3600006 0.1785437
19.3700008 0.1793003
19.3800011 0.1989910
19.3900013 0.2038775
19.4000015 0.2115695
19.4100018 0.1971893
19.4200001 0.1988773
19.4300003 0.2037485
19.4400005 0.2089252
19.4500008 0.1746415
19.4600010 0.1846125
19.4700012 0.1770337
19.4800014 0.1736512
19.4900017 0.1544868
19.5000000 0.1730594
19.5100002 0.2049398
19.5200005 0.2196682
19.5300007 0.2017816
19.5400009 0.2130751
19.5500011 0.1733406
19.5600014 0.1812380
19.5700016 0.1558501
19.5800018 0.2002078
19.5900002 0.2127763
19.6000004 0.1638803
19.6100006 0.1627195
19.6200008 0.1863228
19.6300011 0.1792952
19.6400013 0.2055123
19.6500015 0.1876926
19.6600018 0.2188112
19.6700001 0.1728354
19.6800003 0.2014455
19.6900005 0.2122677
19.7000008 0.2024030
19.7100010 0.1909988
19.7200012 0.1807176
19.7300014 0.1807475
19.7400017 0.2011248
19.7500000 0.1778436
19.7600002 0.1627847
19.7700005 0.1683913
19.7800007 0.1684961
19.7900009 0.1586009
19.8000011 0.2313301
19.8100014 0.1826874
[truncated: 8,019 more rows]

## Sheet: Bazedoxifene
# This file was created Sun Sep 11 16:14:44 2022
# Created by:
# :-) GROMACS - gmx rms, 2022.2 (-:
#
# Executable: /usr/local/gromacs/bin/gmx
# Data prefix: /usr/local/gromacs
# Working dir: /home/tagyedeen/Trial_7_Baz
# Command line:
# gmx rms -s md_Baz.tpr -f Baz_md_corrected.xtc -o RMSD_complex.xvg -tu ns
# gmx rms is part of G R O M A C S:
#
# Green Red Orange Magenta Azure Cyan Skyblue
#
@ title "RMSD"
@ xaxis label "Time (ns)"
@ yaxis label "RMSD (nm)"
@TYPE xy
@ subtitle "UNK after lsq fit to Protein"
0.0000000 0.0000006
0.0100000 0.0736437
0.0200000 0.1263736
0.0300000 0.2537436
0.0400000 0.1804256
0.0500000 0.1326012
0.0600000 0.1855308
0.0700000 0.1973485
0.0800000 0.1790112
0.0900000 0.2151300
0.1000000 0.2432300
0.1100000 0.2636329
0.1200000 0.2789645
0.1300000 0.2163149
0.1400000 0.3072180
0.1500000 0.2697923
0.1600000 0.3203257
0.1700000 0.2884465
0.1800000 0.2376504
0.1900000 0.2613453
0.2000000 0.3149263
0.2100000 0.2781559
0.2200000 0.3077982
0.2300000 0.2951004
0.2400000 0.2487566
0.2500000 0.2847655
0.2600000 0.3438574
0.2700000 0.2979567
0.2800000 0.3657174
0.2900000 0.3831121
0.3000000 0.3884700
0.3100000 0.4270954
0.3200000 0.4146905
0.3300000 0.3897625
0.3400000 0.2982381
0.3500000 0.3049016
0.3600000 0.4176135
0.3700000 0.4205209
0.3800000 0.4144872
0.3900000 0.4176556
0.4000000 0.3818256
0.4100000 0.4877084
0.4200000 0.4187297
0.4300000 0.4333542
0.4400000 0.4142041
0.4500000 0.4668373
0.4600000 0.4626276
0.4700000 0.4343792
0.4800000 0.4726663
0.4900000 0.4634030
0.5000000 0.5026169
0.5100001 0.4993054
0.5200000 0.5124466
0.5300000 0.5465311
0.5400000 0.5663093
0.5500000 0.5003325
0.5600000 0.5213813
0.5700001 0.5579802
0.5800000 0.5355347
0.5900000 0.5102812
0.6000000 0.4639885
0.6100000 0.4651631
0.6200000 0.5400128
0.6300001 0.4535880
0.6400000 0.4833415
0.6500000 0.5095370
0.6600000 0.4287608
0.6700000 0.4983767
0.6800000 0.6063576
0.6900001 0.5870008
0.7000000 0.5570142
0.7100000 0.5800518
0.7200000 0.6229126
0.7300000 0.6392842
0.7400000 0.6380025
0.7500001 0.5841500
0.7600001 0.6096442
0.7700000 0.6058170
0.7800000 0.5991976
0.7900000 0.5986516
0.8000000 0.6198143
0.8100001 0.5510852
0.8200001 0.5310976
0.8300000 0.5363019
0.8400000 0.5417650
0.8500000 0.5405405
0.8600000 0.5486000
0.8700001 0.5156272
0.8800001 0.5498410
0.8900000 0.5614415
0.9000000 0.5758991
0.9100000 0.6680838
0.9200000 0.6308476
0.9300001 0.5987540
0.9400001 0.6026995
0.9500000 0.5973819
0.9600000 0.6261580
0.9700000 0.6098492
0.9800000 0.5650488
0.9900001 0.6120194
1.0000000 0.5922446
1.0100000 0.6182930
1.0200001 0.5387766
1.0300001 0.6648914
1.0400001 0.7123822
1.0500001 0.7072971
1.0600001 0.6797019
1.0700001 0.6845390
1.0800000 0.7002524
1.0900000 0.7186480
1.1000000 0.6477681
1.1100000 0.6919268
1.1200000 0.6748433
1.1300000 0.6412612
1.1400001 0.6725643
1.1500001 0.7046149
1.1600001 0.7038643
1.1700001 0.7287859
1.1800001 0.7216214
1.1900001 0.7268749
1.2000000 0.7292935
1.2100000 0.7021580
1.2200000 0.6314963
1.2300000 0.6232039
1.2400000 0.6824429
1.2500000 0.5765894
1.2600001 0.6313797
1.2700001 0.6555179
1.2800001 0.6898296
1.2900001 0.6490618
1.3000001 0.6981917
1.3100001 0.7330952
1.3200001 0.7219902
1.3300000 0.6948067
1.3400000 0.7203576
1.3500000 0.7145531
1.3600000 0.6599243
1.3700001 0.7952483
1.3800001 0.7018406
1.3900001 0.7332092
1.4000001 0.7303393
1.4100001 0.7970394
1.4200001 0.6658046
1.4300001 0.7888783
1.4400001 0.8071179
1.4500000 0.8144681
1.4600000 0.8032199
1.4700000 0.7487029
1.4800000 0.7374040
1.4900001 0.7167322
1.5000001 0.7016559
1.5100001 0.6445773
1.5200001 0.6808938
1.5300001 0.6918947
1.5400001 0.7029148
1.5500001 0.7585232
1.5600001 0.7643299
1.5700001 0.7813987
1.5800000 0.7947239
1.5900000 0.7269620
1.6000000 0.6822647
1.6100001 0.7450453
1.6200001 0.6840203
1.6300001 0.6532163
1.6400001 0.6695470
1.6500001 0.6891611
1.6600001 0.7176711
1.6700001 0.6598630
1.6800001 0.7223300
1.6900001 0.7031276
1.7000000 0.5902903
1.7100000 0.6368940
1.7200000 0.5778591
1.7300001 0.5729256
1.7400001 0.6568021
1.7500001 0.6780801
1.7600001 0.7070464
1.7700001 0.7955029
1.7800001 0.7925442
1.7900001 0.7532799
1.8000001 0.7295165
1.8100001 0.7286384
1.8200001 0.7461127
1.8300000 0.7247527
1.8400000 0.8096709
1.8500001 0.8201506
1.8600001 0.8088350
1.8700001 0.8375322
1.8800001 0.8183574
1.8900001 0.7586962
1.9000001 0.8199325
1.9100001 0.7746304
1.9200001 0.7862908
1.9300001 0.8489656
1.9400001 0.7762280
1.9500000 0.7951225
1.9600000 0.8072140
1.9700001 0.8385862
1.9800001 0.8286520
1.9900001 0.7296219
2.0000000 0.8196113
2.0100000 0.7910248
2.0200000 0.7553104
2.0300002 0.8083801
2.0400002 0.7406186
2.0500002 0.8237606
2.0600002 0.7872663
2.0700002 0.7666342
2.0800002 0.7603617
2.0900002 0.7132630
2.1000001 0.7800823
2.1100001 0.7275683
2.1200001 0.7294229
2.1300001 0.7032786
2.1400001 0.7478938
2.1500001 0.7798526
2.1600001 0.7477574
2.1700001 0.7177423
2.1800001 0.7064772
2.1900001 0.6588318
2.2000000 0.6648247
2.2100000 0.6928515
2.2200000 0.6170242
2.2300000 0.6131442
2.2400000 0.6580473
2.2500000 0.6635987
2.2600000 0.7016224
2.2700002 0.8252851
2.2800002 0.8438037
2.2900002 0.8594235
2.3000002 0.8059379
2.3100002 0.8649956
2.3200002 0.8503638
2.3300002 0.8796610
2.3400002 0.8328542
2.3500001 0.7963099
2.3600001 0.8068112
2.3700001 0.7669790
2.3800001 0.8255278
2.3900001 0.7517442
2.4000001 0.7164865
2.4100001 0.6863761
2.4200001 0.6764814
2.4300001 0.7213441
2.4400001 0.8060042
2.4500000 0.7612101
2.4600000 0.7887630
2.4700000 0.7400793
2.4800000 0.7214247
2.4900000 0.7023297
2.5000000 0.6839818
2.5100002 0.6831254
2.5200002 0.6784253
2.5300002 0.7707888
2.5400002 0.7502457
2.5500002 0.7490293
2.5600002 0.7242093
2.5700002 0.7820253
2.5800002 0.7952395
2.5900002 0.7274882
2.6000001 0.7744450
2.6100001 0.8557497
2.6200001 0.8131282
2.6300001 0.7608088
2.6400001 0.7734106
2.6500001 0.6688403
2.6600001 0.7786056
2.6700001 0.7931446
2.6800001 0.8091146
2.6900001 0.8558064
2.7000000 0.9089785
2.7100000 0.8455446
2.7200000 0.8555105
2.7300000 0.7913591
2.7400002 0.7873991
2.7500002 0.8059357
2.7600002 0.9208259
2.7700002 0.8011460
2.7800002 0.8097288
2.7900002 0.8069271
2.8000002 0.7595040
2.8100002 0.7582896
2.8200002 0.7713224
2.8300002 0.7882167
2.8400002 0.7534847
2.8500001 0.7410935
2.8600001 0.8404088
2.8700001 0.8844834
2.8800001 0.9074720
2.8900001 0.8819991
2.9000001 0.8797213
2.9100001 0.7534674
2.9200001 0.7471324
2.9300001 0.7168741
2.9400001 0.7694341
2.9500000 0.7672895
2.9600000 0.7470534
2.9700000 0.7744879
2.9800003 0.7223518
2.9900002 0.6795837
3.0000002 0.6866431
3.0100002 0.7331077
3.0200002 0.8087252
3.0300002 0.8195181
3.0400002 0.8100412
3.0500002 0.7903975
3.0600002 0.7569666
3.0700002 0.7597327
3.0800002 0.7878320
3.0900002 0.7567022
3.1000001 0.7887767
3.1100001 0.7522209
3.1200001 0.7610738
3.1300001 0.7463099
3.1400001 0.7373203
3.1500001 0.7610347
3.1600001 0.7053713
3.1700001 0.7029121
3.1800001 0.7488980
3.1900001 0.7510965
3.2000000 0.7152480
3.2100000 0.7665777
3.2200003 0.6987972
3.2300003 0.6866546
3.2400002 0.7972535
3.2500002 0.7746157
3.2600002 0.7706550
3.2700002 0.6906576
3.2800002 0.7102674
3.2900002 0.7278455
3.3000002 0.7195024
3.3100002 0.7403668
3.3200002 0.7361905
3.3300002 0.6860004
3.3400002 0.7335436
3.3500001 0.7521714
3.3600001 0.7737294
3.3700001 0.8340502
3.3800001 0.7738990
3.3900001 0.7397290
3.4000001 0.7769956
3.4100001 0.8107789
3.4200001 0.7569051
3.4300001 0.7881487
3.4400001 0.7525176
3.4500000 0.7262026
3.4600003 0.7766824
3.4700003 0.7684525
3.4800003 0.7739636
3.4900002 0.7507073
3.5000002 0.7510279
3.5100002 0.7495999
3.5200002 0.7657952
3.5300002 0.8011637
3.5400002 0.7575056
3.5500002 0.7531930
3.5600002 0.7228013
3.5700002 0.7784461
3.5800002 0.7261373
3.5900002 0.6763832
3.6000001 0.6779537
3.6100001 0.6453524
3.6200001 0.6724719
3.6300001 0.6051795
3.6400001 0.6473281
3.6500001 0.6421109
3.6600001 0.7008399
3.6700001 0.6916967
3.6800001 0.6874925
3.6900001 0.7265244
3.7000003 0.6496121
3.7100003 0.6786999
3.7200003 0.7124769
3.7300003 0.7397389
3.7400002 0.6664897
3.7500002 0.7133867
3.7600002 0.7721227
3.7700002 0.6683462
3.7800002 0.7862005
3.7900002 0.7373586
3.8000002 0.7238543
3.8100002 0.7447554
3.8200002 0.7955763
3.8300002 0.7789195
3.8400002 0.7733774
3.8500001 0.8030115
3.8600001 0.7700809
3.8700001 0.8294543
3.8800001 0.7956200
3.8900001 0.8079435
3.9000001 0.8144648
3.9100001 0.7805741
3.9200001 0.7878119
3.9300003 0.8043314
3.9400003 0.7752479
3.9500003 0.8630534
3.9600003 0.7696193
3.9700003 0.7674837
3.9800003 0.7212253
3.9900002 0.7004473
4.0000000 0.7524415
4.0100002 0.7901709
4.0200000 0.7216569
4.0300002 0.7867167
4.0400000 0.7581363
4.0500002 0.6825146
4.0600004 0.7108117
4.0700002 0.7862031
4.0800004 0.7703747
4.0900002 0.7424831
4.1000004 0.8099964
4.1100001 0.7319360
4.1200004 0.7779287
4.1300001 0.7117360
4.1400003 0.6908047
4.1500001 0.6940361
4.1600003 0.6658232
4.1700001 0.5986862
4.1800003 0.6042916
4.1900001 0.5957007
4.2000003 0.5554510
4.2100000 0.6427457
4.2200003 0.6240339
4.2300000 0.6927177
4.2400002 0.7290794
4.2500000 0.7817216
4.2600002 0.7830011
4.2700000 0.7555134
4.2800002 0.7156091
4.2900004 0.6826612
4.3000002 0.7609700
4.3100004 0.8179151
4.3200002 0.7529762
4.3300004 0.7156821
4.3400002 0.7676721
4.3500004 0.7127014
4.3600001 0.7327868
4.3700004 0.6589303
4.3800001 0.7241350
4.3900003 0.7184632
4.4000001 0.6551906
4.4100003 0.6147005
4.4200001 0.6746521
4.4300003 0.6382017
4.4400001 0.6496443
4.4500003 0.5985115
4.4600000 0.5979138
4.4700003 0.5990586
4.4800000 0.6407614
4.4900002 0.6623836
4.5000000 0.6028700
4.5100002 0.6465102
4.5200000 0.6030021
4.5300002 0.6056503
4.5400004 0.6361469
4.5500002 0.6488369
4.5600004 0.6112227
4.5700002 0.6476334
4.5800004 0.6001245
4.5900002 0.6525884
4.6000004 0.6866925
4.6100001 0.6775568
4.6200004 0.6622473
4.6300001 0.7285649
4.6400003 0.7222887
4.6500001 0.7510971
4.6600003 0.8013650
4.6700001 0.8953899
4.6800003 0.8010858
4.6900001 0.7613704
4.7000003 0.7453415
4.7100000 0.7825280
4.7200003 0.7839704
4.7300000 0.7343534
4.7400002 0.7515196
4.7500000 0.7440026
4.7600002 0.7636496
4.7700005 0.7358733
4.7800002 0.7177668
4.7900004 0.7405077
4.8000002 0.7016376
4.8100004 0.7263233
4.8200002 0.6632907
4.8300004 0.5991673
4.8400002 0.6538858
4.8500004 0.6771336
4.8600001 0.6584390
4.8700004 0.7235106
4.8800001 0.6821671
4.8900003 0.6452113
4.9000001 0.6258035
4.9100003 0.6591567
4.9200001 0.6187924
4.9300003 0.6623570
4.9400001 0.6227490
4.9500003 0.6234301
4.9600000 0.6549704
4.9700003 0.6678689
4.9800000 0.6699384
4.9900002 0.6912425
5.0000000 0.7053214
5.0100002 0.6590303
5.0200005 0.7190894
5.0300002 0.6444367
5.0400004 0.6920477
5.0500002 0.7107022
5.0600004 0.6857865
5.0700002 0.5979689
5.0800004 0.6055146
5.0900002 0.5982041
5.1000004 0.5735407
5.1100001 0.6242108
5.1200004 0.5671138
5.1300001 0.5944289
5.1400003 0.6716025
5.1500001 0.6629818
5.1600003 0.7240765
5.1700001 0.6684374
5.1800003 0.6766507
5.1900001 0.6970628
5.2000003 0.6926891
5.2100000 0.6478018
5.2200003 0.6440336
5.2300000 0.6722806
5.2400002 0.6889021
5.2500005 0.7115198
5.2600002 0.7091044
5.2700005 0.6764161
5.2800002 0.6820238
5.2900004 0.7104578
5.3000002 0.7491878
5.3100004 0.6797705
5.3200002 0.7142836
5.3300004 0.7372081
5.3400002 0.7512144
5.3500004 0.7653624
5.3600001 0.7567459
5.3700004 0.8546024
5.3800001 0.8998576
5.3900003 0.8706477
5.4000001 0.8880011
5.4100003 0.9328343
5.4200001 0.9119892
5.4300003 0.8726395
5.4400001 0.8373203
5.4500003 0.7848012
5.4600000 0.7571374
5.4700003 0.7721511
5.4800005 0.8747345
5.4900002 0.8397126
5.5000005 0.8227962
5.5100002 0.8140640
5.5200005 0.7342088
5.5300002 0.7106091
5.5400004 0.6622021
5.5500002 0.6800235
5.5600004 0.6382452
5.5700002 0.6697527
5.5800004 0.6407272
5.5900002 0.6865627
5.6000004 0.6702241
5.6100001 0.6661630
5.6200004 0.6698635
5.6300001 0.7519529
5.6400003 0.6910334
5.6500001 0.6780034
5.6600003 0.6406778
5.6700001 0.5960244
5.6800003 0.6635143
5.6900001 0.5699154
5.7000003 0.5771129
5.7100000 0.6437201
5.7200003 0.6557313
5.7300005 0.5981418
5.7400002 0.6784690
5.7500005 0.7106048
5.7600002 0.7412372
5.7700005 0.6166480
5.7800002 0.6950371
5.7900004 0.7313057
5.8000002 0.7238329
5.8100004 0.8556806
5.8200002 0.8752648
5.8300004 0.8827911
5.8400002 0.9092266
5.8500004 0.8211327
5.8600001 0.9011838
5.8700004 0.8658599
5.8800001 0.8403816
5.8900003 0.8387846
5.9000001 0.8740497
5.9100003 0.8340915
5.9200001 0.8363518
5.9300003 0.8605294
5.9400001 0.8592791
5.9500003 0.8308589
5.9600005 0.8711743
5.9700003 0.8404921
5.9800005 0.8521210
5.9900002 0.8826383
6.0000005 0.8446380
6.0100002 0.8786814
6.0200005 0.8605604
6.0300002 0.8468060
6.0400004 0.8308977
6.0500002 0.7611505
6.0600004 0.8185161
6.0700002 0.8473626
6.0800004 0.8586518
6.0900002 0.8099458
6.1000004 0.8208002
6.1100001 0.7582496
6.1200004 0.7879518
6.1300001 0.7234746
6.1400003 0.7969670
6.1500001 0.7284338
6.1600003 0.7760016
6.1700001 0.7082234
6.1800003 0.7232819
6.1900001 0.8122834
6.2000003 0.7446688
6.2100005 0.6643027
6.2200003 0.7786214
6.2300005 0.7206987
6.2400002 0.7277629
6.2500005 0.6728117
6.2600002 0.6743757
6.2700005 0.7054770
6.2800002 0.6747802
6.2900004 0.6619128
6.3000002 0.7011693
6.3100004 0.6499524
6.3200002 0.6975958
6.3300004 0.6998672
6.3400002 0.7102883
6.3500004 0.7561811
6.3600001 0.7387925
6.3700004 0.8003698
6.3800001 0.7227069
6.3900003 0.7193949
6.4000001 0.7258329
6.4100003 0.7712924
6.4200001 0.7126900
6.4300003 0.7009807
6.4400005 0.7366253
6.4500003 0.7102413
6.4600005 0.6990654
6.4700003 0.6706066
6.4800005 0.6981319
6.4900002 0.6909132
6.5000005 0.7459489
6.5100002 0.6996984
6.5200005 0.7025443
6.5300002 0.6853125
6.5400004 0.6685628
6.5500002 0.6829472
6.5600004 0.6413144
6.5700002 0.6789564
6.5800004 0.6940609
6.5900002 0.7935163
6.6000004 0.7865765
6.6100001 0.8247687
6.6200004 0.7970535
6.6300001 0.7394469
6.6400003 0.7371827
6.6500001 0.6858411
6.6600003 0.7325355
6.6700006 0.7379348
6.6800003 0.7111776
6.6900005 0.6783225
6.7000003 0.6676901
6.7100005 0.6928829
6.7200003 0.7074991
6.7300005 0.6623798
6.7400002 0.6986773
6.7500005 0.6888444
6.7600002 0.6771352
6.7700005 0.6283136
6.7800002 0.6294361
6.7900004 0.6343209
6.8000002 0.6265200
6.8100004 0.6851895
6.8200002 0.7159768
6.8300004 0.7399830
6.8400002 0.6952490
6.8500004 0.7350308
6.8600001 0.7031338
6.8700004 0.6584007
6.8800001 0.6795895
6.8900003 0.6977021
6.9000001 0.6613218
6.9100003 0.6467487
6.9200006 0.6562666
6.9300003 0.6644781
6.9400005 0.6399115
6.9500003 0.6341541
6.9600005 0.6063876
6.9700003 0.7274930
6.9800005 0.7123479
6.9900002 0.6585296
7.0000005 0.6220842
7.0100002 0.6771000
7.0200005 0.6721905
7.0300002 0.7039895
7.0400004 0.6712655
7.0500002 0.6910484
7.0600004 0.6824613
7.0700002 0.7101340
7.0800004 0.7510467
7.0900002 0.7192219
7.1000004 0.7498473
7.1100001 0.7442685
7.1200004 0.7213913
7.1300001 0.7237502
7.1400003 0.7167839
7.1500006 0.7183377
7.1600003 0.7277334
7.1700006 0.7073709
7.1800003 0.6956660
7.1900005 0.6665448
7.2000003 0.6780345
7.2100005 0.7177715
7.2200003 0.6858886
7.2300005 0.6850893
7.2400002 0.7158588
7.2500005 0.7377847
7.2600002 0.7388713
7.2700005 0.8446150
7.2800002 0.7902850
7.2900004 0.8069795
7.3000002 0.7742233
7.3100004 0.7771844
7.3200002 0.7759756
7.3300004 0.7494767
7.3400002 0.7326582
7.3500004 0.7655700
7.3600001 0.7020545
7.3700004 0.7349185
7.3800001 0.6844488
7.3900003 0.7122255
7.4000006 0.7247009
7.4100003 0.7376316
7.4200006 0.6938404
7.4300003 0.7032218
7.4400005 0.6892994
7.4500003 0.6995897
7.4600005 0.7166371
7.4700003 0.7571352
7.4800005 0.7423108
7.4900002 0.7482775
7.5000005 0.7609978
7.5100002 0.7861176
7.5200005 0.7527286
7.5300002 0.7415739
7.5400004 0.7396107
7.5500002 0.7740353
7.5600004 0.7397935
7.5700002 0.7440265
7.5800004 0.7719582
7.5900002 0.8244765
7.6000004 0.8344426
7.6100001 0.8200435
7.6200004 0.7943332
7.6300006 0.7793527
7.6400003 0.7869259
7.6500006 0.6989585
7.6600003 0.7672547
7.6700006 0.8010118
7.6800003 0.8129275
7.6900005 0.7731692
7.7000003 0.7304624
7.7100005 0.6862113
7.7200003 0.7204235
7.7300005 0.6786410
7.7400002 0.6854150
7.7500005 0.6989895
7.7600002 0.6645969
7.7700005 0.6939381
7.7800002 0.6745763
7.7900004 0.7088392
7.8000002 0.6634314
7.8100004 0.7077867
7.8200002 0.6946086
7.8300004 0.6694096
7.8400002 0.7013828
7.8500004 0.6840822
7.8600006 0.7135745
7.8700004 0.7469528
7.8800006 0.7198077
7.8900003 0.6932757
7.9000006 0.7021558
7.9100003 0.6722440
7.9200006 0.7078863
7.9300003 0.7412075
7.9400005 0.7396051
7.9500003 0.7417138
7.9600005 0.7104808
7.9700003 0.7207891
7.9800005 0.7347560
7.9900002 0.7295010
8.0000000 0.7920763
8.0100002 0.7475267
8.0200005 0.7640347
8.0300007 0.7228317
8.0400000 0.8079932
8.0500002 0.7722551
8.0600004 0.7693132
8.0700006 0.7711107
8.0799999 0.7359605
8.0900002 0.7636084
8.1000004 0.7216853
8.1100006 0.7406711
8.1200008 0.8094028
8.1300001 0.8137624
8.1400003 0.8271694
8.1500006 0.7531144
8.1600008 0.8076521
8.1700001 0.7647511
8.1800003 0.7811466
8.1900005 0.7954836
8.2000008 0.7974705
8.2100000 0.7703527
8.2200003 0.7688174
8.2300005 0.7570658
8.2400007 0.7167192
8.2500000 0.8046861
8.2600002 0.7290596
8.2700005 0.7527267
8.2800007 0.7567573
8.2900000 0.7186455
8.3000002 0.7482502
8.3100004 0.8065464
8.3200006 0.7542188
8.3299999 0.7486766
8.3400002 0.7561632
8.3500004 0.7174675
8.3600006 0.6632792
8.3700008 0.6605732
8.3800001 0.7009519
8.3900003 0.7971672
8.4000006 0.7734655
8.4100008 0.7411720
8.4200001 0.6988110
8.4300003 0.7095284
8.4400005 0.6919210
8.4500008 0.6735928
8.4600000 0.6231529
8.4700003 0.6827024
8.4800005 0.7139553
8.4900007 0.7234920
8.5000000 0.7067620
8.5100002 0.7052168
8.5200005 0.7016526
8.5300007 0.6615287
8.5400000 0.7043934
8.5500002 0.6709374
8.5600004 0.7408037
8.5700006 0.6771176
8.5800009 0.6742666
8.5900002 0.6935429
8.6000004 0.7227367
8.6100006 0.7371836
8.6200008 0.7146886
8.6300001 0.7197525
8.6400003 0.7788187
8.6500006 0.6822590
8.6600008 0.7111602
8.6700001 0.6958469
8.6800003 0.7077922
8.6900005 0.7171969
8.7000008 0.7131088
8.7100000 0.7089636
8.7200003 0.6952683
8.7300005 0.7254901
8.7400007 0.6964031
8.7500000 0.6955138
8.7600002 0.7013556
8.7700005 0.7352725
8.7800007 0.6669865
8.7900000 0.7050723
8.8000002 0.7593243
8.8100004 0.6970563
8.8200006 0.7143057
8.8300009 0.7341919
8.8400002 0.7595593
8.8500004 0.7122544
8.8600006 0.7108660
8.8700008 0.6877323
8.8800001 0.6724126
8.8900003 0.7162245
8.9000006 0.7081798
8.9100008 0.7059318
8.9200001 0.7489436
8.9300003 0.7925566
8.9400005 0.7838770
8.9500008 0.7564934
8.9600000 0.7291594
8.9700003 0.7295842
8.9800005 0.7943318
8.9900007 0.8103800
9.0000000 0.8064758
9.0100002 0.7061678
9.0200005 0.7922104
9.0300007 0.8114327
9.0400000 0.7894741
9.0500002 0.7690615
9.0600004 0.7854087
9.0700006 0.7356912
9.0800009 0.7485242
9.0900002 0.7039989
9.1000004 0.7648868
9.1100006 0.7347519
9.1200008 0.7610790
9.1300001 0.7686073
9.1400003 0.7567855
9.1500006 0.7284045
9.1600008 0.7140394
9.1700001 0.6920613
9.1800003 0.7489147
9.1900005 0.8129779
9.2000008 0.7762243
9.2100000 0.7248406
9.2200003 0.7122012
9.2300005 0.7403737
9.2400007 0.8028287
9.2500000 0.7296368
9.2600002 0.7232421
9.2700005 0.7477983
9.2800007 0.7043143
9.2900009 0.7327172
9.3000002 0.7547413
9.3100004 0.7015296
9.3200006 0.7220199
9.3300009 0.7090372
9.3400002 0.6968143
9.3500004 0.6467003
9.3600006 0.7103082
9.3700008 0.6580355
9.3800001 0.7211670
9.3900003 0.8034744
9.4000006 0.7519338
9.4100008 0.7671587
9.4200001 0.7429650
9.4300003 0.7791034
9.4400005 0.7380040
9.4500008 0.7582667
9.4600000 0.7847435
9.4700003 0.7889586
9.4800005 0.8129120
9.4900007 0.8289145
9.5000000 0.8271919
9.5100002 0.7916829
9.5200005 0.7915260
9.5300007 0.8266625
9.5400009 0.7969065
9.5500002 0.7345356
9.5600004 0.7591493
9.5700006 0.7600979
9.5800009 0.8064238
9.5900002 0.7834255
9.6000004 0.8572939
9.6100006 0.8598908
9.6200008 0.8997970
9.6300001 0.8164091
9.6400003 0.8701067
9.6500006 0.9247528
9.6600008 0.9130241
9.6700001 0.9045234
9.6800003 0.8227978
9.6900005 0.8278775
9.7000008 0.8654141
9.7100000 0.8748134
9.7200003 0.8626865
9.7300005 0.8834969
9.7400007 0.8616534
9.7500000 0.8334953
9.7600002 0.8541207
9.7700005 0.8596035
9.7800007 0.8784605
9.7900009 0.8943397
9.8000002 0.8439011
9.8100004 0.8241296
9.8200006 0.8627868
9.8300009 0.8897715
9.8400002 0.8929355
9.8500004 0.8843732
9.8600006 0.8755453
9.8700008 0.9173657
9.8800001 0.7992957
9.8900003 0.8004218
9.9000006 0.7895322
9.9100008 0.7968123
9.9200001 0.7702857
9.9300003 0.8083064
9.9400005 0.7997187
9.9500008 0.7770041
9.9600000 0.7878442
9.9700003 0.8353360
9.9800005 0.7502416
9.9900007 0.8309860
10.0000000 0.8273966
10.0100002 0.8699928
10.0200005 0.8766766
10.0300007 0.8036601
10.0400009 0.8119901
10.0500002 0.8351034
10.0600004 0.9434123
10.0700006 0.9110390
10.0800009 0.8965704
10.0900002 0.8900290
10.1000004 0.8725978
10.1100006 0.8393840
10.1200008 0.8714461
10.1300001 0.9626183
10.1400003 0.8743613
10.1500006 0.8720875
10.1600008 0.9131064
10.1700001 0.8654242
10.1800003 0.9095305
10.1900005 0.8505769
10.2000008 0.8299783
10.2100000 0.8544567
10.2200003 0.8780705
10.2300005 0.8783546
10.2400007 0.8337523
10.2500010 0.8443353
10.2600002 0.8232108
10.2700005 0.8252960
10.2800007 0.8464708
10.2900009 0.8541589
10.3000002 0.8582442
10.3100004 0.8807105
10.3200006 0.8083320
10.3300009 0.8261715
10.3400002 0.7852310
10.3500004 0.8130160
10.3600006 0.8107452
10.3700008 0.8236983
10.3800001 0.7586695
10.3900003 0.8120803
10.4000006 0.7399750
10.4100008 0.7362544
10.4200001 0.7422892
10.4300003 0.7410911
10.4400005 0.7470806
10.4500008 0.7329835
10.4600000 0.7903677
10.4700003 0.7740132
10.4800005 0.7963699
10.4900007 0.7733528
10.5000010 0.7773742
10.5100002 0.7542017
10.5200005 0.7888743
10.5300007 0.7529930
10.5400009 0.7570896
10.5500002 0.8111967
10.5600004 0.7765760
10.5700006 0.7974087
10.5800009 0.7794271
10.5900002 0.8073345
10.6000004 0.7756634
10.6100006 0.7944760
10.6200008 0.7687768
10.6300001 0.7539147
10.6400003 0.7309233
10.6500006 0.7993634
10.6600008 0.7854056
10.6700001 0.7622812
10.6800003 0.8109695
10.6900005 0.7936179
10.7000008 0.8071718
10.7100000 0.7900091
10.7200003 0.8353345
10.7300005 0.8201621
10.7400007 0.8094334
10.7500010 0.8030251
10.7600002 0.7951616
10.7700005 0.7918918
10.7800007 0.7475786
10.7900009 0.8054537
10.8000002 0.8188694
10.8100004 0.8213232
10.8200006 0.7878646
10.8300009 0.8293521
10.8400002 0.8461584
10.8500004 0.7823211
10.8600006 0.8101377
10.8700008 0.8412575
10.8800001 0.7959171
10.8900003 0.7528883
10.9000006 0.8135947
10.9100008 0.7848982
10.9200001 0.7519878
10.9300003 0.7642063
10.9400005 0.7979559
10.9500008 0.7828888
10.9600010 0.7981192
10.9700003 0.7678212
10.9800005 0.7738312
10.9900007 0.8268378
11.0000010 0.8148345
11.0100002 0.7782268
11.0200005 0.8018435
11.0300007 0.8134152
11.0400009 0.8119757
11.0500002 0.8017519
11.0600004 0.7619566
11.0700006 0.7462863
11.0800009 0.7681278
11.0900002 0.7832261
11.1000004 0.7887126
11.1100006 0.7991384
11.1200008 0.8489869
11.1300001 0.8036855
11.1400003 0.8386796
11.1500006 0.8523586
11.1600008 0.8742505
11.1700001 0.8575267
11.1800003 0.8632044
11.1900005 0.8482988
11.2000008 0.8058371
11.2100010 0.8629823
11.2200003 0.8781501
11.2300005 0.8070305
11.2400007 0.8070368
11.2500010 0.7618853
11.2600002 0.7706116
11.2700005 0.7806370
11.2800007 0.7567639
11.2900009 0.7991492
11.3000002 0.7796967
11.3100004 0.8328564
11.3200006 0.7673694
11.3300009 0.8103341
11.3400002 0.7931858
11.3500004 0.8161368
11.3600006 0.8115753
11.3700008 0.7963429
11.3800001 0.8501803
11.3900003 0.8082854
11.4000006 0.8651757
11.4100008 0.8507869
11.4200001 0.8723201
11.4300003 0.7997710
11.4400005 0.8297681
11.4500008 0.7964545
11.4600010 0.8117726
11.4700003 0.7894381
11.4800005 0.7523838
11.4900007 0.7512882
11.5000010 0.7848709
11.5100002 0.7848156
11.5200005 0.7908542
11.5300007 0.7591602
11.5400009 0.7761409
11.5500002 0.8181907
11.5600004 0.7803327
11.5700006 0.7823202
11.5800009 0.7338522
11.5900002 0.7649747
11.6000004 0.7708023
11.6100006 0.7828020
11.6200008 0.7912997
11.6300001 0.7686216
11.6400003 0.7497336
11.6500006 0.7615740
11.6600008 0.7503750
11.6700010 0.7827931
11.6800003 0.7793465
11.6900005 0.7675384
11.7000008 0.8099232
11.7100010 0.7712137
11.7200003 0.8567494
11.7300005 0.8045973
11.7400007 0.7620718
11.7500010 0.7761852
11.7600002 0.7733328
11.7700005 0.8608704
11.7800007 0.8201773
11.7900009 0.8103223
11.8000002 0.8989688
11.8100004 0.8239353
11.8200006 0.8356838
11.8300009 0.8471537
11.8400002 0.8586596
11.8500004 0.8018683
11.8600006 0.8402952
11.8700008 0.8623793
11.8800001 0.8345642
11.8900003 0.8704299
11.9000006 0.8997873
11.9100008 0.8744367
11.9200010 0.8814824
11.9300003 0.8474379
11.9400005 0.8455862
11.9500008 0.8400858
11.9600010 0.8204036
11.9700003 0.9292129
11.9800005 0.9386901
11.9900007 0.9418807
12.0000010 0.9141855
12.0100002 0.8940375
12.0200005 0.8802149
12.0300007 0.8434301
12.0400009 0.8804231
12.0500002 0.8288506
12.0600004 0.8223398
12.0700006 0.8841920
12.0800009 0.8862233
12.0900002 0.8623080
12.1000004 0.8221659
12.1100006 0.8339242
12.1200008 0.7954122
12.1300001 0.8316415
12.1400003 0.7544976
12.1500006 0.7806175
12.1600008 0.7632093
12.1700010 0.7992486
12.1800003 0.8138672
12.1900005 0.8074872
12.2000008 0.8917843
12.2100010 0.8771282
12.2200003 0.9242397
12.2300005 0.9710339
12.2400007 0.9720619
12.2500010 1.0590383
12.2600002 0.9907518
12.2700005 0.9423173
12.2800007 0.9113159
12.2900009 0.9680998
12.3000002 0.9273947
12.3100004 0.8315576
12.3200006 0.8278922
12.3300009 0.8116586
12.3400002 0.8005051
12.3500004 0.7928348
12.3600006 0.8940156
12.3700008 0.7864413
12.3800001 0.8516068
12.3900003 0.8825709
12.4000006 0.8453290
12.4100008 0.8666058
12.4200010 0.8636853
12.4300003 0.7826244
12.4400005 0.8051357
12.4500008 0.8304098
12.4600010 0.8150662
12.4700003 0.8285473
12.4800005 0.7740647
12.4900007 0.8370286
12.5000010 0.7871255
12.5100002 0.7819911
12.5200005 0.7931664
12.5300007 0.7934929
12.5400009 0.7969804
12.5500002 0.7938609
12.5600004 0.8206750
12.5700006 0.8497573
12.5800009 0.8640944
12.5900002 0.8807077
12.6000004 0.9079168
12.6100006 0.9046578
12.6200008 0.9479007
12.6300011 0.9401409
12.6400003 0.9200742
12.6500006 0.8947171
12.6600008 0.8713410
12.6700010 0.8063947
12.6800003 0.8193831
12.6900005 0.9016370
12.7000008 0.8593327
12.7100010 0.9133115
12.7200003 0.8424987
12.7300005 0.8474315
12.7400007 0.8476806
12.7500010 0.9323819
12.7600002 0.8721771
12.7700005 0.8759587
12.7800007 0.8676651
12.7900009 0.9048384
12.8000002 0.8789207
12.8100004 0.9212616
12.8200006 0.8090296
12.8300009 0.8636088
12.8400002 0.8797949
12.8500004 0.8493284
12.8600006 0.7910045
12.8700008 0.8102223
12.8800011 0.8291239
12.8900003 0.8310403
12.9000006 0.8114474
12.9100008 0.8669541
12.9200010 0.8484221
12.9300003 0.8866931
12.9400005 0.8560496
12.9500008 0.8583587
12.9600010 0.7857270
12.9700003 0.7664692
12.9800005 0.8049192
12.9900007 0.7711014
13.0000010 0.8245645
13.0100002 0.8605345
13.0200005 0.8691903
13.0300007 0.8276892
13.0400009 0.8658196
13.0500002 0.9011445
13.0600004 0.9134861
13.0700006 0.8949628
13.0800009 0.9053223
13.0900002 0.8733190
13.1000004 0.8487078
13.1100006 0.8641364
13.1200008 0.8690365
13.1300011 0.8441855
13.1400003 0.8251573
13.1500006 0.8694178
13.1600008 0.8830633
13.1700010 0.8923446
13.1800003 0.8702384
13.1900005 0.8854766
13.2000008 0.9506882
13.2100010 0.8839008
13.2200003 0.8963798
13.2300005 0.9102084
13.2400007 0.8733470
13.2500010 0.9363559
13.2600002 0.8829399
13.2700005 0.8877714
13.2800007 0.8594738
13.2900009 0.8669724
13.3000002 0.8227138
13.3100004 0.8090239
13.3200006 0.9219480
13.3300009 0.8541059
13.3400011 0.8707666
13.3500004 0.8592146
13.3600006 0.9011515
13.3700008 0.8880608
13.3800011 0.8688227
13.3900003 0.8432409
13.4000006 0.8274278
13.4100008 0.8983281
13.4200010 0.8199974
13.4300003 0.8663663
13.4400005 0.8588836
13.4500008 0.8233141
13.4600010 0.8782535
13.4700003 0.8425499
13.4800005 0.8079444
13.4900007 0.7990460
13.5000010 0.8075538
13.5100002 0.9102559
13.5200005 0.9416482
13.5300007 0.9460186
13.5400009 0.9055422
13.5500002 1.0043449
13.5600004 0.9396879
13.5700006 0.8906196
13.5800009 0.8340167
13.5900011 0.8581731
13.6000004 0.8800861
13.6100006 0.8809994
13.6200008 0.8210236
13.6300011 0.9306602
13.6400003 0.8454209
13.6500006 0.8666749
13.6600008 0.8864300
13.6700010 0.8293844
13.6800003 0.8430958
13.6900005 0.7650975
13.7000008 0.7609915
13.7100010 0.8181711
13.7200003 0.7974659
13.7300005 0.8133231
13.7400007 0.7541994
13.7500010 0.8150781
13.7600002 0.7691690
13.7700005 0.8832631
13.7800007 0.8564692
13.7900009 0.8756048
13.8000002 0.8105142
13.8100004 0.8408378
13.8200006 0.8391974
13.8300009 0.8027912
13.8400011 0.8356891
13.8500004 0.8420026
13.8600006 0.7928675
13.8700008 0.8384033
13.8800011 0.8728143
13.8900003 0.8526276
13.9000006 0.8848037
13.9100008 0.8624033
13.9200010 0.9148279
13.9300003 0.8305781
13.9400005 0.8366495
13.9500008 0.8128883
13.9600010 0.8559245
13.9700003 0.8326395
13.9800005 0.8660499
13.9900007 0.8868343
14.0000010 0.8268221
14.0100002 0.8353548
14.0200005 0.8464116
14.0300007 0.8038588
14.0400009 0.7944821
14.0500002 0.7949089
14.0600004 0.8288260
14.0700006 0.7730193
14.0800009 0.7895365
14.0900011 0.7965158
14.1000004 0.8195058
14.1100006 0.8661740
14.1200008 0.9077042
14.1300011 0.8641791
14.1400003 0.8119642
14.1500006 0.8046843
14.1600008 0.8348867
14.1700010 0.7912880
14.1800003 0.7969780
14.1900005 0.8148032
14.2000008 0.8134462
14.2100010 0.7940729
14.2200003 0.8095717
14.2300005 0.7866221
14.2400007 0.8338912
14.2500010 0.8077462
14.2600002 0.7891950
14.2700005 0.8071759
14.2800007 0.7939486
14.2900009 0.7331383
14.3000011 0.7594557
14.3100004 0.7796522
14.3200006 0.7717611
14.3300009 0.8288122
14.3400011 0.8713568
14.3500004 0.8389307
14.3600006 0.7753692
14.3700008 0.8318970
14.3800011 0.8112996
14.3900003 0.8166533
14.4000006 0.8351271
14.4100008 0.8238932
14.4200010 0.9385113
14.4300003 0.8487285
14.4400005 0.8733031
14.4500008 0.8597732
14.4600010 0.7979914
14.4700003 0.7716492
14.4800005 0.7515656
14.4900007 0.7887912
14.5000010 0.7894568
14.5100002 0.8507205
14.5200005 0.8207836
14.5300007 0.8227906
14.5400009 0.8329851
14.5500011 0.7612457
14.5600004 0.7574770
14.5700006 0.7586433
14.5800009 0.8053531
14.5900011 0.8053520
14.6000004 0.7697610
14.6100006 0.7786856
14.6200008 0.7836806
14.6300011 0.7651190
14.6400003 0.8069971
14.6500006 0.7915284
14.6600008 0.7798951
14.6700010 0.8250581
14.6800003 0.7909104
14.6900005 0.7646751
14.7000008 0.8027838
14.7100010 0.8419002
14.7200003 0.8374567
14.7300005 0.8484472
14.7400007 0.8397557
14.7500010 0.8180251
14.7600002 0.7851080
14.7700005 0.7880800
14.7800007 0.7871587
14.7900009 0.8066174
14.8000011 0.8539922
14.8100004 0.8388243
14.8200006 0.8803506
14.8300009 0.9205956
14.8400011 0.8768408
14.8500004 0.8963599
14.8600006 0.8927676
14.8700008 0.8891251
14.8800011 0.8932999
14.8900003 0.8878954
14.9000006 0.8763109
14.9100008 0.8810360
14.9200010 0.9069899
14.9300003 0.8605396
14.9400005 0.8198000
14.9500008 0.7678044
14.9600010 0.8916476
14.9700003 0.8203642
14.9800005 0.7945344
14.9900007 0.8061549
15.0000010 0.8188223
15.0100012 0.8373583
15.0200005 0.8438482
15.0300007 0.8213125
15.0400009 0.8299586
15.0500011 0.8507946
15.0600004 0.8548229
15.0700006 0.8630680
15.0800009 0.8808162
15.0900011 0.8247404
15.1000004 0.8094198
15.1100006 0.8475140
15.1200008 0.8412341
15.1300011 0.8220786
15.1400003 0.8142750
15.1500006 0.8162256
15.1600008 0.8802496
15.1700010 0.8891904
15.1800003 0.8809593
15.1900005 0.8953592
15.2000008 0.9220505
15.2100010 0.8789859
15.2200003 0.8623196
15.2300005 0.8119750
15.2400007 0.7580657
15.2500010 0.7473034
15.2600012 0.8142273
15.2700005 0.7736755
15.2800007 0.7646155
15.2900009 0.7994229
15.3000011 0.7607501
15.3100004 0.8229897
15.3200006 0.8297465
15.3300009 0.7765981
15.3400011 0.8322158
15.3500004 0.8478141
15.3600006 0.7950715
15.3700008 0.8314039
15.3800011 0.8241892
15.3900003 0.8665383
15.4000006 0.8723313
15.4100008 0.8955048
15.4200010 0.8652064
15.4300003 0.7814955
15.4400005 0.7695351
15.4500008 0.7847157
15.4600010 0.8009597
15.4700003 0.7427033
15.4800005 0.7659789
15.4900007 0.8187132
15.5000010 0.8153247
15.5100012 0.8388953
15.5200005 0.8850570
15.5300007 0.8657428
15.5400009 0.8742172
15.5500011 0.8575495
15.5600004 0.8364909
15.5700006 0.8303840
15.5800009 0.8177077
15.5900011 0.8319423
15.6000004 0.8300207
15.6100006 0.8472182
15.6200008 0.8188118
15.6300011 0.8313841
15.6400003 0.8279192
15.6500006 0.8082438
15.6600008 0.8346803
15.6700010 0.9162739
15.6800003 0.9477593
15.6900005 0.8518539
15.7000008 0.8384172
15.7100010 0.8887643
15.7200012 0.8245732
15.7300005 0.8113503
15.7400007 0.7967472
15.7500010 0.8399504
15.7600012 0.8078134
15.7700005 0.7964609
15.7800007 0.8277743
15.7900009 0.8110850
15.8000011 0.7998638
15.8100004 0.8190464
15.8200006 0.8691863
15.8300009 0.8546521
15.8400011 0.8810326
15.8500004 0.8645424
15.8600006 0.8860968
15.8700008 0.8469181
15.8800011 0.8474342
15.8900003 0.7834292
15.9000006 0.8402961
15.9100008 0.8284889
15.9200010 0.8102090
15.9300003 0.8293359
15.9400005 0.8003408
15.9500008 0.8049542
15.9600010 0.7576768
15.9700012 0.8369215
15.9800005 0.8767502
15.9900007 0.8157853
16.0000000 0.8762237
16.0100002 0.8598821
16.0200005 0.8222672
16.0300007 0.8030397
16.0400009 0.8987388
16.0500011 0.8176710
16.0600014 0.7873038
16.0700016 0.8072535
16.0799999 0.8263848
16.0900002 0.7589392
16.1000004 0.7912325
16.1100006 0.7616456
16.1200008 0.8439964
16.1300011 0.7494548
16.1400013 0.7362398
16.1500015 0.7591391
16.1599998 0.7182865
16.1700001 0.7742265
16.1800003 0.7833519
16.1900005 0.7993103
16.2000008 0.7456960
16.2100010 0.8416653
16.2200012 0.8059816
16.2300014 0.7691023
16.2400017 0.7875979
16.2500000 0.7692688
16.2600002 0.8160439
16.2700005 0.8246466
16.2800007 0.8271997
16.2900009 0.7928787
16.3000011 0.8196079
16.3100014 0.8088349
16.3200016 0.8110563
16.3299999 0.7732311
16.3400002 0.7762637
16.3500004 0.8341299
16.3600006 0.9013973
16.3700008 0.8412488
16.3800011 0.8424783
16.3900013 0.8587924
16.4000015 0.8551484
16.4099998 0.8337304
16.4200001 0.7997682
16.4300003 0.8812405
16.4400005 0.8562990
16.4500008 0.8463943
16.4600010 0.8713611
16.4700012 0.8760635
16.4800014 0.8156639
16.4900017 0.7910317
16.5000000 0.8331530
16.5100002 0.8293632
16.5200005 0.7822812
16.5300007 0.8252112
16.5400009 0.8130551
16.5500011 0.8125623
16.5600014 0.7777680
16.5700016 0.7774796
16.5799999 0.7672206
16.5900002 0.7800226
16.6000004 0.8109274
16.6100006 0.8159095
16.6200008 0.7633733
16.6300011 0.8149132
16.6400013 0.8270078
16.6500015 0.8936107
16.6599998 0.8351876
16.6700001 0.8141841
16.6800003 0.7975036
16.6900005 0.8116623
16.7000008 0.7923356
16.7100010 0.8122267
16.7200012 0.8631833
16.7300014 0.8973755
16.7400017 0.9154754
16.7500000 0.8404049
16.7600002 0.8164815
16.7700005 0.8166666
16.7800007 0.8314701
16.7900009 0.8111796
16.8000011 0.8055056
16.8100014 0.8288174
16.8200016 0.8043929
16.8299999 0.7915514
16.8400002 0.8053145
16.8500004 0.8189343
16.8600006 0.8479381
16.8700008 0.8229609
16.8800011 0.7903980
16.8900013 0.8082430
16.9000015 0.7999562
16.9100018 0.7969992
16.9200001 0.7709745
16.9300003 0.8059004
16.9400005 0.8203447
16.9500008 0.8088879
16.9600010 0.8183414
16.9700012 0.8433391
16.9800014 0.8014525
16.9900017 0.8138099
17.0000000 0.7929823
17.0100002 0.7972714
17.0200005 0.8085730
17.0300007 0.7748917
17.0400009 0.7955083
17.0500011 0.8213885
17.0600014 0.8030529
17.0700016 0.7554004
17.0799999 0.8590032
17.0900002 0.8151163
17.1000004 0.8804353
17.1100006 0.8935899
17.1200008 0.8354675
17.1300011 0.8903968
17.1400013 0.8950274
17.1500015 0.8742166
17.1600018 0.8605482
17.1700001 0.8749821
17.1800003 0.8682315
17.1900005 0.9068078
17.2000008 0.8933288
17.2100010 0.8508642
17.2200012 0.8751940
17.2300014 0.9145350
17.2400017 0.9171835
17.2500000 0.8614653
17.2600002 0.8256580
17.2700005 0.7921035
17.2800007 0.8218353
17.2900009 0.8704938
17.3000011 0.8238996
17.3100014 0.8217943
17.3200016 0.7950314
17.3299999 0.7859873
17.3400002 0.8654817
17.3500004 0.8206890
17.3600006 0.8901634
17.3700008 0.8857144
17.3800011 0.8342118
17.3900013 0.9371924
17.4000015 0.8570314
17.4100018 0.8887279
17.4200001 0.9063544
17.4300003 0.9236556
17.4400005 0.9412099
17.4500008 0.8898227
17.4600010 1.0157064
17.4700012 0.9564124
17.4800014 0.9950358
17.4900017 1.0052174
17.5000000 0.9698682
17.5100002 1.0513406
17.5200005 1.0202360
17.5300007 1.0312059
17.5400009 1.0000894
17.5500011 0.9487454
17.5600014 0.9829000
17.5700016 0.9884403
17.5799999 1.0077919
17.5900002 0.9573698
17.6000004 0.9551175
17.6100006 0.9963862
17.6200008 0.9450828
17.6300011 0.9637961
17.6400013 0.9370698
17.6500015 0.8613786
17.6600018 0.9225615
17.6700001 0.9593272
17.6800003 0.9607427
17.6900005 0.8969997
17.7000008 0.9563527
17.7100010 0.8751636
17.7200012 0.9418806
17.7300014 0.8732365
17.7400017 0.8995037
17.7500000 0.9449355
17.7600002 0.9605501
17.7700005 0.9261555
17.7800007 0.9028704
17.7900009 0.9276981
17.8000011 0.9409332
17.8100014 0.8340618
17.8200016 0.8667625
17.8299999 0.8809473
17.8400002 0.8597186
17.8500004 0.8928011
17.8600006 0.8761320
17.8700008 0.9089853
17.8800011 0.8741878
17.8900013 0.8778222
17.9000015 0.8775576
17.9100018 0.8317472
17.9200001 0.8557885
17.9300003 0.8633351
17.9400005 0.8503854
17.9500008 0.8527048
17.9600010 0.7939519
17.9700012 0.7988513
17.9800014 0.7798040
17.9900017 0.8124244
18.0000000 0.7986308
18.0100002 0.7892558
18.0200005 0.7817744
18.0300007 0.7573100
18.0400009 0.7732972
18.0500011 0.8106459
18.0600014 0.8077324
18.0700016 0.7600458
18.0799999 0.8422254
18.0900002 0.8526679
18.1000004 0.8361940
18.1100006 0.7901005
18.1200008 0.8257664
18.1300011 0.7865831
18.1400013 0.8332294
18.1500015 0.7927227
18.1600018 0.7781084
18.1700001 0.7783591
18.1800003 0.8029569
18.1900005 0.7964099
18.2000008 0.7640237
18.2100010 0.7541908
18.2200012 0.7440985
18.2300014 0.8076800
18.2400017 0.8064767
18.2500000 0.7775102
18.2600002 0.7868232
18.2700005 0.8313173
18.2800007 0.8207292
18.2900009 0.7841074
18.3000011 0.7242374
18.3100014 0.7164485
18.3200016 0.7747583
18.3299999 0.7698893
18.3400002 0.7323118
18.3500004 0.7206892
18.3600006 0.7544839
18.3700008 0.7880219
18.3800011 0.8116935
18.3900013 0.7538753
18.4000015 0.7816418
18.4100018 0.7424977
18.4200001 0.7539138
18.4300003 0.7405810
18.4400005 0.7684028
18.4500008 0.8108377
18.4600010 0.8494406
18.4700012 0.7879092
18.4800014 0.7534816
18.4900017 0.7947143
18.5000000 0.7916332
18.5100002 0.7416779
18.5200005 0.7739875
18.5300007 0.7690531
18.5400009 0.7983462
18.5500011 0.7945726
18.5600014 0.8322963
18.5700016 0.7746575
18.5800018 0.8833041
18.5900002 0.7961146
18.6000004 0.7555130
18.6100006 0.7987629
18.6200008 0.7253816
18.6300011 0.7250341
18.6400013 0.7345406
18.6500015 0.7841333
18.6600018 0.7962496
18.6700001 0.7828219
18.6800003 0.7177858
18.6900005 0.7933012
18.7000008 0.7717599
18.7100010 0.7765396
18.7200012 0.7622545
18.7300014 0.7173752
18.7400017 0.7408949
18.7500000 0.7516111
18.7600002 0.7374370
18.7700005 0.7311407
18.7800007 0.7638106
18.7900009 0.7547962
18.8000011 0.7799746
18.8100014 0.8103503
18.8200016 0.8180090
18.8300018 0.7588817
18.8400002 0.8049959
18.8500004 0.7847170
18.8600006 0.8060727
18.8700008 0.7984029
18.8800011 0.8120013
18.8900013 0.7849054
18.9000015 0.7903230
18.9100018 0.8008760
18.9200001 0.7975184
18.9300003 0.8504316
18.9400005 0.7609507
18.9500008 0.7987049
18.9600010 0.8152406
18.9700012 0.7614403
18.9800014 0.7541120
18.9900017 0.7613102
19.0000000 0.7460667
19.0100002 0.7352515
19.0200005 0.7713429
19.0300007 0.7854730
19.0400009 0.7857494
19.0500011 0.7682140
19.0600014 0.7474210
19.0700016 0.7577475
19.0800018 0.7425261
19.0900002 0.7514136
19.1000004 0.8117564
19.1100006 0.7904746
19.1200008 0.8325674
19.1300011 0.8272054
19.1400013 0.7551836
19.1500015 0.7794045
19.1600018 0.8196182
19.1700001 0.7495463
19.1800003 0.7723189
19.1900005 0.8221803
19.2000008 0.7374663
19.2100010 0.7395505
19.2200012 0.7678972
19.2300014 0.7470056
19.2400017 0.6959442
19.2500000 0.7596722
19.2600002 0.7570397
19.2700005 0.7698690
19.2800007 0.8090312
19.2900009 0.7590810
19.3000011 0.7835960
19.3100014 0.7925463
19.3200016 0.7971174
19.3300018 0.7906855
19.3400002 0.7970998
19.3500004 0.8191029
19.3600006 0.8230999
19.3700008 0.7607486
19.3800011 0.7320036
19.3900013 0.7245940
19.4000015 0.7219967
19.4100018 0.7366304
19.4200001 0.7246224
19.4300003 0.7507472
19.4400005 0.7780210
19.4500008 0.8245474
19.4600010 0.7877607
19.4700012 0.8316641
19.4800014 0.8088059
19.4900017 0.8219305
19.5000000 0.8702980
19.5100002 0.8528416
19.5200005 0.8262668
19.5300007 0.8176504
19.5400009 0.7869471
19.5500011 0.7977072
19.5600014 0.7532021
19.5700016 0.7374768
19.5800018 0.7725173
19.5900002 0.7385620
19.6000004 0.7757386
19.6100006 0.7104783
19.6200008 0.7358322
19.6300011 0.7728415
19.6400013 0.8094879
19.6500015 0.7521915
19.6600018 0.7762737
19.6700001 0.7540390
19.6800003 0.8120704
19.6900005 0.7995080
19.7000008 0.8664920
19.7100010 0.8471702
19.7200012 0.8426876
19.7300014 0.8526914
19.7400017 0.7771862
19.7500000 0.8032421
19.7600002 0.7910931
19.7700005 0.7735637
19.7800007 0.7793876
19.7900009 0.7950275
19.8000011 0.7882404
19.8100014 0.8010314
[truncated: 8,019 more rows]
